# Supplementary material for: N-(2-Oxo-2H-chromen-3-yl)benzamide
Source: Acta Crystallogr Sect E Struct Rep Online. 2010 Mar 6;66(Pt 4):o778. doi: 10.1107/S1600536810008275 (PMC2983879; doi:10.1107/S1600536810008275)
Supplement: Supplementary file 2 [file e-66-0o778-Isup2.hkl]

#
# h,k,l, Fc-squared, Fo-squared, sigma(Fo-squared) and status flag
#
data_I
_shelx_title ' shelxl in space group P21/c'
_shelx_refln_list_code          4
_shelx_F_calc_maximum      164.27
_exptl_crystal_F_000       552.00
_reflns_d_resolution_high  0.7696
 
loop_
 _symmetry_equiv_pos_as_xyz
 'x, y, z'
 '-x, y+1/2, -z+1/2'
 '-x, -y, -z'
 'x, -y-1/2, z-1/2'
 
_cell_length_a    12.5190
_cell_length_b     4.7480
_cell_length_c    21.1670
_cell_angle_alpha  90.000
_cell_angle_beta  102.044
_cell_angle_gamma  90.000
 
_shelx_F_squared_multiplier     1.000
 
loop_
 _refln_index_h
 _refln_index_k
 _refln_index_l
 _refln_F_squared_calc
 _refln_F_squared_meas
 _refln_F_squared_sigma
 _refln_observed_status
   1   0   0       10.08       -0.14      0.09 o
   2   0   0    11200.34    10657.88    164.76 o
   3   0   0      744.21      665.60     11.39 o
   4   0   0       29.25       28.29      1.37 o
   5   0   0        0.95       -0.59      0.67 o
   6   0   0       96.23      100.70      3.54 o
   7   0   0     2965.29     3132.03     64.94 o
   8   0   0      141.84      163.96      5.33 o
   9   0   0        0.29        0.99      1.42 o
  10   0   0       14.64       13.65      2.57 o
  11   0   0      251.72      229.65      7.46 o
  12   0   0        0.46        1.67      1.98 o
  13   0   0       25.83       30.41      3.54 o
  14   0   0        1.06        0.09      2.02 o
  15   0   0       10.98        7.44      2.79 o
   1   1   0      155.85      150.73      1.49 o
   2   1   0     7405.39     7370.50     64.71 o
   3   1   0      613.24      612.79      4.85 o
   4   1   0      122.68      144.25      1.89 o
   5   1   0      217.47      222.39      2.64 o
   6   1   0      494.69      521.46      5.03 o
   7   1   0       17.20       12.57      1.32 o
   8   1   0        5.86        7.05      1.17 o
   9   1   0       67.26       75.01      2.77 o
  10   1   0        0.00       -1.06      0.98 o
  11   1   0      128.71      130.26      3.99 o
  12   1   0        8.06        9.53      1.85 o
  13   1   0        0.04       -1.15      1.36 o
  14   1   0        2.26        0.49      1.41 o
  15   1   0        4.59        4.04      2.20 o
   0   2   0       53.52       50.38      3.48 o
   1   2   0       78.47       72.90      1.51 o
   2   2   0       74.84       74.03      1.00 o
   3   2   0        0.38       -0.01      0.28 o
   4   2   0        0.65        0.82      0.40 o
   5   2   0        0.10       -0.76      0.50 o
   6   2   0      285.41      278.36      3.44 o
   7   2   0       12.85       11.27      0.87 o
   8   2   0        4.81        4.11      0.75 o
   9   2   0       10.10       11.75      1.45 o
  10   2   0       22.07       22.43      1.88 o
  11   2   0       66.28       61.58      3.34 o
  12   2   0       23.26       24.59      2.60 o
  13   2   0        3.53        6.36      2.98 o
  14   2   0       10.02       12.58      2.93 o
  15   2   0        5.48        3.25      2.63 o
   1   3   0      144.96      143.05      2.55 o
   2   3   0        8.20        7.30      0.58 o
   3   3   0        5.45        6.27      0.64 o
   4   3   0       21.63       22.62      0.80 o
   5   3   0       33.74       34.94      1.30 o
   6   3   0       13.35       12.35      1.31 o
   7   3   0       44.86       43.21      2.13 o
   8   3   0       46.64       38.87      2.21 o
   9   3   0        0.51       -1.08      1.06 o
  10   3   0       27.81       25.66      3.00 o
  11   3   0        3.10        0.88      2.23 o
  12   3   0        8.42        7.89      2.97 o
  13   3   0        6.45        5.29      2.46 o
   0   4   0       46.36       39.27      4.95 o
   1   4   0        7.62        9.34      1.05 o
   2   4   0       74.08       70.47      2.11 o
   3   4   0      241.92      248.05      3.74 o
   4   4   0       59.63       63.86      2.00 o
   5   4   0      480.22      480.78      7.31 o
   6   4   0       11.27        8.67      1.47 o
   7   4   0       26.59       28.67      2.01 o
   8   4   0       26.46       22.76      1.95 o
   9   4   0        0.12       -0.51      1.16 o
  10   4   0        0.28       -1.94      1.29 o
  11   4   0        0.13        1.36      1.84 o
  12   4   0        2.62        3.46      2.48 o
   1   5   0        0.04       -0.77      1.87 o
   2   5   0       70.56       71.67      2.24 o
   3   5   0      149.50      161.86      3.69 o
   4   5   0       66.76       70.57      2.15 o
   5   5   0       17.76       15.74      1.37 o
   6   5   0        0.25       -0.44      1.26 o
   7   5   0       10.02        7.76      2.24 o
   8   5   0        7.98        6.25      1.57 o
   9   5   0        1.17        1.69      1.52 o
   0   6   0        2.90        0.66      3.28 o
   1   6   0        0.02       -2.69      1.80 o
   2   6   0        1.87        2.01      2.48 o
   3   6   0        0.28        0.21      1.94 o
 -15   1   1        0.66        1.28      1.88 o
 -14   1   1        1.99        4.04      1.64 o
 -13   1   1       67.36       73.98      3.43 o
 -12   1   1       35.09       29.16      2.45 o
 -11   1   1       75.54       81.26      3.30 o
 -10   1   1        8.86        7.00      1.45 o
  -9   1   1       11.52        7.81      1.35 o
  -8   1   1        0.03       -0.47      0.76 o
  -7   1   1      725.78      721.13      8.23 o
  -6   1   1        0.04       -0.72      0.48 o
  -5   1   1      658.48      709.79      6.40 o
  -4   1   1      196.52      213.13      2.42 o
  -3   1   1      151.95      166.55      1.79 o
  -2   1   1     1423.66     1512.92     12.28 o
  -1   1   1      614.80      577.82      4.11 o
   0   1   1        5.22        6.52      0.55 o
   1   1   1       49.08       54.93      0.70 o
   2   1   1     1415.05     1392.56      8.83 o
   3   1   1       21.18       17.47      0.61 o
   4   1   1       19.68       29.42      1.00 o
   5   1   1      144.88      147.45      2.06 o
   6   1   1      326.66      362.34      4.57 o
   7   1   1        8.19       13.47      1.15 o
   8   1   1       19.98       23.68      2.04 o
   9   1   1       14.99       18.05      1.64 o
  10   1   1      118.38      119.93      3.64 o
  11   1   1        1.38        0.24      1.28 o
  12   1   1      139.67      138.32      4.41 o
  13   1   1        9.34        5.45      1.57 o
  14   1   1       15.82       18.57      2.32 o
  15   1   1        5.60        3.17      2.16 o
 -15   2   1        0.82        0.59      2.28 o
 -14   2   1       24.09       27.67      3.76 o
 -13   2   1        0.20        1.43      2.90 o
 -12   2   1       52.40       55.36      3.39 o
 -11   2   1       33.99       30.92      2.25 o
 -10   2   1       71.84       73.86      3.64 o
  -9   2   1        1.42        0.74      0.94 o
  -8   2   1       49.22       46.76      1.54 o
  -7   2   1        2.67        1.27      0.63 o
  -6   2   1      445.15      447.94      4.70 o
  -5   2   1     1272.47     1434.97     12.52 o
  -4   2   1        0.85        1.67      0.47 o
  -3   2   1      100.72      117.81      1.32 o
  -2   2   1      431.79      458.02      4.02 o
  -1   2   1      442.68      424.18      3.62 o
   0   2   1        2.33        2.08      0.31 o
   1   2   1       40.87       37.84      1.16 o
   2   2   1      201.44      216.37      2.38 o
   3   2   1      119.74      117.90      1.57 o
   4   2   1      107.35      108.43      1.55 o
   5   2   1       39.83       36.76      1.09 o
   6   2   1      307.47      320.29      3.48 o
   7   2   1        2.11        0.65      0.53 o
   8   2   1        0.01       -0.07      0.69 o
   9   2   1        0.14       -0.96      0.96 o
  10   2   1       37.59       36.88      2.35 o
  11   2   1       23.90       19.51      2.32 o
  12   2   1       74.20       99.53      4.40 o
  13   2   1       48.56       46.10      4.37 o
  14   2   1       36.40       44.32      4.60 o
 -14   3   1        7.43       10.57      2.83 o
 -13   3   1       10.11       14.10      2.98 o
 -12   3   1        0.02       -2.06      1.75 o
 -11   3   1       31.98       34.97      3.46 o
 -10   3   1       61.93       58.08      3.17 o
  -9   3   1       39.61       38.08      2.15 o
  -8   3   1      476.45      472.97      7.39 o
  -7   3   1      135.22      133.37      3.42 o
  -6   3   1       10.41        8.92      1.09 o
  -5   3   1       38.43       36.84      1.47 o
  -4   3   1      128.56      135.92      2.71 o
  -3   3   1      107.92      110.38      2.00 o
  -2   3   1      249.33      258.34      3.00 o
  -1   3   1       70.25       71.34      1.01 o
   0   3   1      530.25      553.79      7.38 o
   1   3   1       84.19       83.89      2.59 o
   2   3   1        4.19        5.54      0.51 o
   3   3   1       28.62       26.10      1.01 o
   4   3   1       26.59       29.17      1.04 o
   5   3   1       70.22       66.98      1.71 o
   6   3   1      208.34      215.89      3.45 o
   7   3   1        1.03       -0.11      1.30 o
   8   3   1      107.69      103.26      3.22 o
   9   3   1       19.14       15.83      1.91 o
  10   3   1       15.21       13.47      2.55 o
  11   3   1        1.03        1.54      2.75 o
  12   3   1       58.69       60.45      4.62 o
  13   3   1        6.88        2.01      3.42 o
 -12   4   1        3.00        2.46      2.24 o
 -11   4   1        2.90        2.54      1.72 o
 -10   4   1       41.50       42.01      3.00 o
  -9   4   1        0.09       -0.92      1.44 o
  -8   4   1        0.66       -1.70      1.13 o
  -7   4   1        8.11        5.31      1.37 o
  -6   4   1        3.99        1.69      1.25 o
  -5   4   1      259.04      264.15      4.97 o
  -4   4   1       44.76       49.00      2.01 o
  -3   4   1       30.94       30.00      1.53 o
  -2   4   1      128.06      137.01      2.06 o
  -1   4   1       12.08       10.61      0.83 o
   0   4   1       15.62       14.78      0.88 o
   1   4   1       18.45       17.98      0.97 o
   2   4   1      145.43      142.04      3.00 o
   3   4   1       33.02       37.87      1.92 o
   4   4   1        0.75       -0.23      0.98 o
   5   4   1      112.33       99.46      3.09 o
   6   4   1        8.13        7.41      1.41 o
   7   4   1        7.50        4.94      1.72 o
   8   4   1        4.07        4.28      1.37 o
   9   4   1       17.21       18.52      1.95 o
  10   4   1        3.53        1.45      1.93 o
  11   4   1        3.55        1.88      2.13 o
  -9   5   1        2.58        1.62      1.54 o
  -8   5   1        5.27        4.27      1.49 o
  -7   5   1       11.50       11.69      1.74 o
  -6   5   1       19.53       20.02      1.85 o
  -5   5   1       12.12       10.41      1.44 o
  -4   5   1        3.63        3.35      1.01 o
  -3   5   1        0.52       -1.48      0.98 o
  -2   5   1       17.08       15.80      1.62 o
  -1   5   1       31.43       29.68      3.75 o
   0   5   1        3.55        1.55      1.99 o
   1   5   1        0.17       -0.46      0.83 o
   2   5   1        4.69        3.97      1.30 o
   3   5   1      167.19      172.37      3.92 o
   4   5   1       18.22       16.38      1.56 o
   5   5   1        0.06       -1.49      0.99 o
   6   5   1        3.97        0.34      1.10 o
   7   5   1        0.05       -1.05      1.15 o
   8   5   1        1.89        2.31      1.47 o
   9   5   1       14.28       15.69      1.84 o
  -3   6   1        0.15       -2.66      2.06 o
  -2   6   1        5.55        2.83      2.53 o
  -1   6   1       25.50       20.59      4.09 o
   0   6   1        0.31        2.75      2.63 o
   1   6   1        0.04       -2.63      1.76 o
   2   6   1        0.50       -0.18      2.31 o
   3   6   1        2.01        3.50      2.00 o
 -16   0   2        7.34        8.38      3.00 o
 -15   0   2       24.26       21.57      3.70 o
 -14   0   2       80.99       78.39      5.10 o
 -13   0   2        0.77        0.56      1.64 o
 -12   0   2       10.75        8.42      2.50 o
 -11   0   2      237.67      219.20      8.40 o
 -10   0   2     1013.67     1050.19     18.95 o
  -9   0   2       13.64        9.13      1.98 o
  -8   0   2      215.20      234.48      7.79 o
  -7   0   2       13.77       14.46      1.71 o
  -6   0   2       63.69       81.69      3.18 o
  -5   0   2        2.35        2.15      0.88 o
  -4   0   2     1348.32     1263.16     15.23 o
  -3   0   2      645.88      652.66      8.28 o
  -2   0   2    12545.82    11639.64    129.36 o
  -1   0   2      385.99      309.22      7.05 o
   0   0   2     4258.47     2021.17     40.64 o
   1   0   2      148.48      133.10      1.73 o
   2   0   2      354.45      328.06      4.73 o
   3   0   2       69.39       54.70      1.67 o
   4   0   2       68.84       58.26      1.91 o
   5   0   2      504.35      532.72      9.57 o
   6   0   2      889.64      901.48     14.99 o
   7   0   2     3050.34     3242.28     46.20 o
   8   0   2       46.57       59.52      3.38 o
   9   0   2       69.18       73.99      7.55 o
  10   0   2        0.08       -2.07      1.38 o
  11   0   2       35.09       33.45      3.38 o
  12   0   2      137.93      142.46      6.25 o
  13   0   2        8.28        7.17      2.31 o
  14   0   2        4.52        6.29      2.37 o
  15   0   2        5.29        5.88      2.85 o
 -15   1   2        0.01        4.25      2.46 o
 -14   1   2        0.63        2.33      1.49 o
 -13   1   2      148.63      155.63      5.42 o
 -12   1   2      165.43      178.98      4.91 o
 -11   1   2      314.34      299.61      6.09 o
 -10   1   2       51.40       48.12      2.48 o
  -9   1   2        0.01       -0.50      1.02 o
  -8   1   2       67.44       66.74      1.91 o
  -7   1   2      280.62      311.92      4.92 o
  -6   1   2      374.42      394.01      4.73 o
  -5   1   2     1777.47     1877.00     16.78 o
  -4   1   2      520.89      539.03      4.85 o
  -3   1   2       48.77       44.12      0.88 o
  -2   1   2     1760.96     1775.67     14.63 o
  -1   1   2      301.47      270.18      1.99 o
   0   1   2       47.92       50.95      0.82 o
   1   1   2      549.53      546.36      3.55 o
   2   1   2    13118.42    12686.74     81.70 o
   3   1   2        3.73        4.70      0.45 o
   4   1   2       38.33       42.11      1.22 o
   5   1   2      623.38      678.92      7.13 o
   6   1   2       13.66       16.31      0.98 o
   7   1   2       17.93       24.99      1.17 o
   8   1   2       80.07       77.47      2.62 o
   9   1   2        1.24        0.65      1.07 o
  10   1   2       34.64       40.35      2.37 o
  11   1   2        5.42        5.97      1.75 o
  12   1   2        2.36       -1.85      1.23 o
  13   1   2        0.82       -0.06      1.54 o
  14   1   2       15.23       13.59      2.13 o
  15   1   2        0.87        0.33      1.89 o
 -15   2   2        0.00       -1.11      3.05 o
 -14   2   2       10.15        8.42      3.01 o
 -13   2   2       47.97       49.27      3.43 o
 -12   2   2       22.77       25.90      2.65 o
 -11   2   2        0.64       -2.02      1.77 o
 -10   2   2       16.24       22.84      1.58 o
  -9   2   2        2.36        1.28      0.84 o
  -8   2   2        1.17        1.45      0.75 o
  -7   2   2      243.14      252.32      3.33 o
  -6   2   2       12.97       12.01      0.90 o
  -5   2   2       15.36        7.81      0.80 o
  -4   2   2      195.39      207.88      2.69 o
  -3   2   2        9.06       10.13      0.64 o
  -2   2   2      147.36      142.41      1.71 o
  -1   2   2      146.42      143.07      1.58 o
   0   2   2      731.50      761.05      6.73 o
   1   2   2      451.37      448.72      3.21 o
   2   2   2      167.01      172.65      1.85 o
   3   2   2      329.25      329.43      2.79 o
   4   2   2      464.02      496.16      4.38 o
   5   2   2      197.26      184.40      2.36 o
   6   2   2      151.67      148.71      2.20 o
   7   2   2       26.92       22.99      1.07 o
   8   2   2      109.31      109.10      2.36 o
   9   2   2       11.03       12.06      1.08 o
  10   2   2      264.17      260.82      5.48 o
  11   2   2        0.01        0.02      1.49 o
  12   2   2       27.61       31.81      2.93 o
  13   2   2       86.78       93.13      5.74 o
  14   2   2        0.01        1.18      4.31 o
 -14   3   2        0.67        1.96      2.75 o
 -13   3   2       21.78       20.95      3.40 o
 -12   3   2        1.46        5.20      2.11 o
 -11   3   2       24.32       25.71      2.68 o
 -10   3   2       24.55       22.77      2.92 o
  -9   3   2       27.94       25.81      2.42 o
  -8   3   2       47.37       42.09      2.20 o
  -7   3   2        0.13       -1.59      1.06 o
  -6   3   2       24.73       25.12      1.29 o
  -5   3   2       55.22       55.39      2.10 o
  -4   3   2       84.48       87.50      2.40 o
  -3   3   2       32.87       28.77      1.09 o
  -2   3   2      557.35      581.86      6.75 o
  -1   3   2      282.75      281.77      2.92 o
   0   3   2      993.11     1039.52     11.85 o
   1   3   2       43.55       45.07      1.35 o
   2   3   2        0.15       -0.41      0.37 o
   3   3   2       33.93       29.16      1.07 o
   4   3   2       52.84       50.49      1.27 o
   5   3   2      297.84      312.35      3.77 o
   6   3   2       18.25       19.41      1.19 o
   7   3   2      792.27      813.57     10.79 o
   8   3   2        7.02        2.87      1.48 o
   9   3   2        0.01       -1.24      1.15 o
  10   3   2        0.07       -2.15      1.93 o
  11   3   2        7.84        5.41      5.68 o
  12   3   2        4.15        3.43      2.72 o
  13   3   2        0.02        2.02      3.95 o
 -12   4   2        0.96       -2.07      2.04 o
 -11   4   2        3.39        3.29      1.67 o
 -10   4   2        3.90        5.01      1.77 o
  -9   4   2        0.50       -1.19      1.13 o
  -8   4   2        6.84        4.75      1.41 o
  -7   4   2       20.10       17.19      1.72 o
  -6   4   2       47.32       46.69      2.79 o
  -5   4   2       24.84       24.32      3.42 o
  -4   4   2        0.17       -1.06      0.74 o
  -3   4   2       10.27        9.65      0.95 o
  -2   4   2       57.98       60.07      1.56 o
  -1   4   2        1.06        0.00      0.54 o
   0   4   2       54.85       52.39      1.46 o
   1   4   2       38.04       35.00      1.78 o
   2   4   2      220.92      220.95      3.57 o
   3   4   2      147.38      144.15      2.52 o
   4   4   2      111.37      111.41      2.66 o
   5   4   2       60.16       57.83      2.53 o
   6   4   2        0.11       -0.72      1.20 o
   7   4   2        8.38        4.73      1.32 o
   8   4   2        6.55        7.65      1.53 o
   9   4   2        1.27        0.80      1.52 o
  10   4   2        3.78        0.75      2.19 o
  11   4   2        8.90        3.37      2.74 o
  -9   5   2        1.63       -1.16      3.52 o
  -8   5   2       23.36       24.86      2.21 o
  -7   5   2        9.75        5.87      1.56 o
  -6   5   2        5.63        5.59      1.41 o
  -5   5   2       12.68       11.75      1.56 o
  -4   5   2       25.87       24.04      1.65 o
  -3   5   2       34.29       36.27      2.52 o
  -2   5   2       26.69       25.15      1.42 o
  -1   5   2       43.76       39.86      4.06 o
   0   5   2        0.62       -0.07      0.72 o
   1   5   2       13.99       16.12      1.73 o
   2   5   2        5.90        4.26      1.13 o
   3   5   2       19.64       21.24      1.74 o
   4   5   2        2.56        0.11      0.97 o
   5   5   2        0.30       -0.91      1.02 o
   6   5   2        0.36       -1.45      0.97 o
   7   5   2        0.00       -0.99      1.35 o
   8   5   2        0.32        0.11      1.21 o
   9   5   2        5.12        8.28      1.71 o
  -3   6   2        3.57        0.44      3.60 o
  -2   6   2        2.32        2.53      3.31 o
  -1   6   2       14.77        7.86      3.07 o
   0   6   2       11.37       15.95      3.62 o
   1   6   2        0.00        0.77      2.47 o
   2   6   2        1.49        4.16      1.86 o
   3   6   2        0.14       -0.42      1.40 o
 -15   1   3        0.02       -1.00      1.78 o
 -14   1   3       10.38       10.49      1.96 o
 -13   1   3       33.89       38.51      2.69 o
 -12   1   3       86.20       90.71      3.65 o
 -11   1   3        0.03       -1.82      1.21 o
 -10   1   3       30.80       23.45      1.97 o
  -9   1   3       84.38       77.52      4.19 o
  -8   1   3       81.49       88.67      2.22 o
  -7   1   3      935.11     1036.65     10.71 o
  -6   1   3      420.23      441.65      4.95 o
  -5   1   3      565.37      644.16      6.32 o
  -4   1   3     2717.20     2803.50     22.57 o
  -3   1   3      173.46      159.15      2.06 o
  -2   1   3        4.58        7.89      0.44 o
  -1   1   3        0.02       -0.26      0.18 o
   0   1   3    12698.63    12661.12     70.73 o
   1   1   3     3133.60     3061.97     17.06 o
   2   1   3    20221.26    19868.32    120.35 o
   3   1   3     1030.93      977.32      7.91 o
   4   1   3        3.28        3.32      0.50 o
   5   1   3      185.82      206.71      2.66 o
   6   1   3        4.97        4.47      0.68 o
   7   1   3        4.78        5.99      0.80 o
   8   1   3       18.06       15.44      1.06 o
   9   1   3      146.66      148.44      4.06 o
  10   1   3        3.99        4.39      2.59 o
  11   1   3       90.08       86.93      3.24 o
  12   1   3        3.59        1.75      1.50 o
  13   1   3       47.79       47.64      3.05 o
  14   1   3        2.53        2.87      1.96 o
  15   1   3        1.23       -0.09      2.07 o
 -15   2   3        0.07        1.58      2.33 o
 -14   2   3        0.50       -0.94      1.85 o
 -13   2   3        0.87        0.97      1.69 o
 -12   2   3      109.86      117.43      4.60 o
 -11   2   3       29.06       29.99      1.83 o
 -10   2   3      114.47      112.63      2.95 o
  -9   2   3        2.07        0.54      0.84 o
  -8   2   3       10.27       10.15      1.06 o
  -7   2   3       44.94       49.99      1.65 o
  -6   2   3      581.67      621.25      6.49 o
  -5   2   3      951.48      988.62      8.47 o
  -4   2   3        1.04        1.86      0.48 o
  -3   2   3        0.28       -0.47      0.31 o
  -2   2   3       68.65       71.32      0.94 o
  -1   2   3       40.23       38.28      0.78 o
   0   2   3      909.58      908.65      6.53 o
   1   2   3      140.54      150.29      1.52 o
   2   2   3      815.77      822.11      5.96 o
   3   2   3      736.32      756.45      6.09 o
   4   2   3      173.50      167.35      2.11 o
   5   2   3      141.03      155.03      2.17 o
   6   2   3       11.32       15.08      0.90 o
   7   2   3        2.41        1.02      0.66 o
   8   2   3      183.55      176.33      3.38 o
   9   2   3        9.68       11.94      1.27 o
  10   2   3      225.87      201.13      4.81 o
  11   2   3        5.85        5.11      1.72 o
  12   2   3        3.31       -2.24      1.50 o
  13   2   3       60.51       61.13      4.97 o
  14   2   3        3.81        0.19      2.34 o
 -14   3   3        6.10        5.90      2.48 o
 -13   3   3        8.44        7.10      2.60 o
 -12   3   3       32.83       35.78      3.73 o
 -11   3   3        0.76        0.56      1.34 o
 -10   3   3       15.75       12.16      1.91 o
  -9   3   3        4.39        1.45      1.37 o
  -8   3   3        2.51        0.97      1.29 o
  -7   3   3        0.00       -1.20      0.91 o
  -6   3   3       24.43       24.68      1.25 o
  -5   3   3       16.14       13.69      0.90 o
  -4   3   3       38.95       43.09      1.56 o
  -3   3   3       31.43       33.55      1.17 o
  -2   3   3      323.00      323.08      3.05 o
  -1   3   3       15.46       22.94      0.75 o
   0   3   3       30.96       31.26      1.40 o
   1   3   3      211.78      215.33      3.18 o
   2   3   3       95.18       93.22      1.61 o
   3   3   3       15.95       17.14      0.95 o
   4   3   3        2.32        1.09      0.54 o
   5   3   3      194.68      182.98      2.82 o
   6   3   3       68.75       68.47      2.04 o
   7   3   3      110.61      100.21      3.67 o
   8   3   3      208.15      212.37      5.33 o
   9   3   3        1.98       -1.28      1.20 o
  10   3   3       17.25       16.07      2.74 o
  11   3   3        0.06       -0.72      1.71 o
  12   3   3        6.13        7.81      2.66 o
  13   3   3        5.49        8.25      3.87 o
 -12   4   3        7.82       13.18      3.06 o
 -11   4   3        0.10        1.61      1.82 o
 -10   4   3        7.39        7.63      1.85 o
  -9   4   3       29.52       22.92      2.96 o
  -8   4   3       39.44       42.39      2.60 o
  -7   4   3        0.18        0.01      1.99 o
  -6   4   3       46.49       43.79      2.27 o
  -5   4   3        3.59        2.36      1.67 o
  -4   4   3       52.40       56.95      1.89 o
  -3   4   3       15.00       15.32      0.93 o
  -2   4   3       56.79       60.92      1.30 o
  -1   4   3       58.68       57.09      1.58 o
   0   4   3        9.54        9.46      0.86 o
   1   4   3       24.49       20.10      1.17 o
   2   4   3        4.49        3.43      0.92 o
   3   4   3        2.22        2.21      0.77 o
   4   4   3      223.00      225.74      3.91 o
   5   4   3       87.24       92.38      2.65 o
   6   4   3       47.28       48.09      2.51 o
   7   4   3       52.43       52.83      2.29 o
   8   4   3       18.97       19.23      1.89 o
   9   4   3       18.23       16.19      1.95 o
  10   4   3       20.99       19.90      2.48 o
  11   4   3       10.16       18.71      2.56 o
  -9   5   3        8.26        8.93      2.09 o
  -8   5   3       25.40       24.89      2.49 o
  -7   5   3       76.82       82.00      3.84 o
  -6   5   3       13.88       16.46      1.96 o
  -5   5   3       78.05       76.52      2.79 o
  -4   5   3        6.69        7.84      1.31 o
  -3   5   3      244.58      271.39      4.74 o
  -2   5   3        2.43        1.98      1.15 o
  -1   5   3        0.72        0.52      1.08 o
   0   5   3        7.20        8.79      1.09 o
   1   5   3       10.49        7.13      1.14 o
   2   5   3       17.28       16.30      1.53 o
   3   5   3        0.97       -0.37      1.16 o
   4   5   3        0.02       -1.23      0.82 o
   5   5   3        2.03        0.32      1.05 o
   6   5   3        1.30        0.09      1.04 o
   7   5   3        3.11        5.56      1.55 o
   8   5   3        2.00        2.62      1.63 o
  -3   6   3       62.06       74.61      6.12 o
  -2   6   3        6.81       11.09      3.34 o
  -1   6   3       72.54       85.34      6.47 o
   0   6   3        1.16        1.32      2.49 o
   1   6   3        1.09       -0.74      1.32 o
   2   6   3        4.45        1.98      1.48 o
 -16   0   4        0.99        4.61      2.37 o
 -15   0   4        2.90       -0.25      2.02 o
 -14   0   4       48.63       50.66      4.46 o
 -13   0   4        7.31        7.03      2.33 o
 -12   0   4       36.06       31.26      3.55 o
 -11   0   4      739.46      685.15     14.54 o
 -10   0   4      188.37      194.62      6.60 o
  -9   0   4      143.17      123.01      4.86 o
  -8   0   4        0.89        0.29      1.26 o
  -7   0   4       14.30       13.66      0.96 o
  -6   0   4       10.99       11.68      1.64 o
  -5   0   4     1146.63     1151.45     17.70 o
  -4   0   4       98.89       80.29      2.23 o
  -3   0   4     1905.67     1834.23     35.57 o
  -2   0   4     3924.78     3962.41     43.74 o
  -1   0   4     1405.22     1363.18     11.07 o
   0   0   4     7586.14     7611.03     60.23 o
   1   0   4      197.52      180.85      2.11 o
   2   0   4     8619.58     8407.67     71.63 o
   3   0   4       48.38       50.05      1.50 o
   4   0   4      395.01      401.92      6.18 o
   5   0   4       65.77       71.49      2.37 o
   6   0   4      491.51      507.84      9.93 o
   7   0   4       13.28       11.03      1.88 o
   8   0   4      342.81      334.85      8.27 o
   9   0   4       91.86       92.07      4.42 o
  10   0   4        0.49       -0.77      2.18 o
  11   0   4        6.54        4.62      2.06 o
  12   0   4       57.56       46.54      3.21 o
  13   0   4        0.13       -1.07      3.40 o
  14   0   4        9.19        8.94      2.80 o
  15   0   4        5.50        2.08      2.52 o
 -16   1   4        0.05       -2.31      1.82 o
 -15   1   4        0.00        3.29      2.10 o
 -14   1   4        0.01        4.92      1.56 o
 -13   1   4       65.92       61.49      3.21 o
 -12   1   4       59.24       60.50      3.08 o
 -11   1   4        1.57       -1.81      1.21 o
 -10   1   4       25.52       25.21      1.50 o
  -9   1   4      200.20      180.72      3.43 o
  -8   1   4       92.77       83.59      3.09 o
  -7   1   4      232.61      275.59      4.09 o
  -6   1   4      492.22      498.85      5.42 o
  -5   1   4      109.79      111.40      2.49 o
  -4   1   4      424.08      400.46      4.25 o
  -3   1   4      265.01      289.36      3.18 o
  -2   1   4      191.38      182.82      2.54 o
  -1   1   4      149.39      159.10      1.69 o
   0   1   4    26983.17    26651.63    145.63 o
   1   1   4      306.87      309.99      2.45 o
   2   1   4     2805.48     2750.55     18.89 o
   3   1   4       24.53       29.70      0.95 o
   4   1   4      111.02      108.03      1.92 o
   5   1   4       70.76       81.91      1.81 o
   6   1   4      169.76      185.81      2.86 o
   7   1   4      333.68      350.38      4.43 o
   8   1   4      152.44      161.53      2.86 o
   9   1   4       12.17       11.42      1.01 o
  10   1   4        0.61       -1.43      0.96 o
  11   1   4        6.33        8.95      1.56 o
  12   1   4        3.87        0.61      1.35 o
  13   1   4        1.05       -1.36      2.42 o
  14   1   4        0.05       -0.42      1.58 o
  15   1   4        3.36        3.79      1.87 o
 -15   2   4        3.83        5.01      2.48 o
 -14   2   4       12.85       10.88      2.93 o
 -13   2   4        9.75        8.59      2.79 o
 -12   2   4       12.99       12.74      2.22 o
 -11   2   4       60.17       63.75      3.97 o
 -10   2   4       69.20       63.57      2.64 o
  -9   2   4        0.58        0.63      0.85 o
  -8   2   4       19.18       18.64      1.31 o
  -7   2   4      239.58      256.33      3.71 o
  -6   2   4        5.88        7.57      0.94 o
  -5   2   4     1133.71     1190.49     11.67 o
  -4   2   4      365.41      365.56      4.07 o
  -3   2   4      748.26      800.49      6.28 o
  -2   2   4       46.86       46.98      1.22 o
  -1   2   4       87.08       87.73      1.24 o
   0   2   4      635.57      714.49      5.38 o
   1   2   4        0.01        0.57      0.32 o
   2   2   4     1539.07     1626.33     10.51 o
   3   2   4       18.37       20.73      0.78 o
   4   2   4      119.07      118.09      2.46 o
   5   2   4       15.12       13.54      0.83 o
   6   2   4       85.22       77.37      1.73 o
   7   2   4       14.75       13.80      1.05 o
   8   2   4      108.33      102.50      2.39 o
   9   2   4       66.82       74.01      2.39 o
  10   2   4       25.14       23.58      2.06 o
  11   2   4       39.05       41.57      2.99 o
  12   2   4       10.51        8.45      2.72 o
  13   2   4        0.09       -2.92      2.11 o
  14   2   4        1.08        2.55      2.22 o
 -14   3   4       10.91        7.73      2.63 o
 -13   3   4        0.00       -1.28      2.89 o
 -12   3   4        1.54        1.73      2.03 o
 -11   3   4       36.12       32.20      2.66 o
 -10   3   4        4.36        4.41      1.70 o
  -9   3   4       20.00       20.64      2.10 o
  -8   3   4       35.91       34.67      3.74 o
  -7   3   4       67.44       66.04      2.87 o
  -6   3   4        4.00        3.39      0.80 o
  -5   3   4        1.32        1.03      0.60 o
  -4   3   4       58.01       50.53      1.69 o
  -3   3   4       14.21       18.08      0.95 o
  -2   3   4       38.94       44.13      1.06 o
  -1   3   4       69.08       70.39      1.35 o
   0   3   4        0.33        0.06      0.31 o
   1   3   4        0.00        0.20      0.34 o
   2   3   4       19.51       18.01      0.59 o
   3   3   4       10.56       11.35      0.88 o
   4   3   4       24.45       25.24      1.03 o
   5   3   4      735.48      740.24      7.88 o
   6   3   4        9.05        9.01      1.30 o
   7   3   4       88.72       79.53      3.11 o
   8   3   4        0.17       -0.03      1.17 o
   9   3   4        1.88        0.84      1.30 o
  10   3   4        0.66        1.78      2.09 o
  11   3   4        0.33       -0.72      1.88 o
  12   3   4       20.36       23.47      2.73 o
  13   3   4        0.03        1.52      2.65 o
 -12   4   4        4.06        3.58      2.39 o
 -11   4   4        0.12       -0.46      1.44 o
 -10   4   4        0.19        1.59      2.07 o
  -9   4   4       13.34       15.77      2.16 o
  -8   4   4       64.79       57.09      3.13 o
  -7   4   4       35.40       33.08      2.38 o
  -6   4   4      173.03      184.28      4.57 o
  -5   4   4        0.52       -1.38      1.65 o
  -4   4   4       10.37       11.91      1.11 o
  -3   4   4        0.05       -0.42      0.61 o
  -2   4   4       23.20       23.62      0.93 o
  -1   4   4        3.50        4.04      0.59 o
   0   4   4       12.75       12.76      1.02 o
   1   4   4       43.94       43.82      1.65 o
   2   4   4      103.01      106.61      1.81 o
   3   4   4      172.74      173.83      3.24 o
   4   4   4       79.26       77.10      2.36 o
   5   4   4      175.86      178.36      3.83 o
   6   4   4       12.54       12.24      2.07 o
   7   4   4        0.42        1.91      1.24 o
   8   4   4       12.49       11.18      1.63 o
   9   4   4        7.13        7.40      1.80 o
  10   4   4        0.02       -1.54      1.40 o
  11   4   4        3.07        5.01      2.26 o
  -9   5   4       10.82        9.50      2.35 o
  -8   5   4        9.91       10.40      2.08 o
  -7   5   4       31.70       29.60      2.48 o
  -6   5   4       32.12       34.08      2.19 o
  -5   5   4        6.63        3.91      1.70 o
  -4   5   4       43.00       45.94      2.20 o
  -3   5   4       15.36       16.15      2.23 o
  -2   5   4       29.64       34.06      2.31 o
  -1   5   4        1.50        2.33      1.27 o
   0   5   4        8.22        8.32      1.15 o
   1   5   4        0.14        0.50      1.02 o
   2   5   4       20.46       18.39      1.64 o
   3   5   4       14.65       12.59      2.01 o
   4   5   4        9.11        5.39      1.08 o
   5   5   4       35.23       33.67      1.83 o
   6   5   4        0.33       -2.03      1.41 o
   7   5   4        5.10        5.05      1.46 o
   8   5   4        0.55        0.95      1.33 o
  -3   6   4        8.50        9.51      3.13 o
  -2   6   4       34.59       38.24     11.10 o
  -1   6   4       10.48       14.57      3.53 o
   0   6   4       14.06       14.27      2.47 o
   1   6   4        0.84        3.26      2.66 o
   2   6   4        1.10       -0.78      1.91 o
 -16   1   5        0.16        1.09      2.87 o
 -15   1   5        2.19        0.91      1.85 o
 -14   1   5       14.42       12.77      2.02 o
 -13   1   5        7.11       10.52      1.84 o
 -12   1   5      233.23      221.98      5.44 o
 -11   1   5       37.40       38.04      2.48 o
 -10   1   5       45.79       42.91      1.84 o
  -9   1   5      116.88      119.71      2.80 o
  -8   1   5       33.97       37.25      1.57 o
  -7   1   5        2.53        2.87      0.75 o
  -6   1   5      304.07      350.45      4.68 o
  -5   1   5      714.38      765.26      7.36 o
  -4   1   5       11.09       10.52      0.73 o
  -3   1   5      440.23      427.02      4.28 o
  -2   1   5      318.06      298.41      3.14 o
  -1   1   5      319.64      333.96      2.76 o
   0   1   5     5527.05     5726.36     37.23 o
   1   1   5        6.56        5.84      0.44 o
   2   1   5      759.95      809.43      5.92 o
   3   1   5      916.54      930.95      7.26 o
   4   1   5       90.61       93.93      1.72 o
   5   1   5       13.60       15.90      0.95 o
   6   1   5       92.88      102.77      2.24 o
   7   1   5      141.97      151.37      2.73 o
   8   1   5       66.81       70.81      2.98 o
   9   1   5      216.93      211.97      3.55 o
  10   1   5      162.97      149.61      3.41 o
  11   1   5       37.35       37.76      2.10 o
  12   1   5       16.13       11.22      1.68 o
  13   1   5        5.41        5.33      1.67 o
  14   1   5       19.78       24.26      2.65 o
 -15   2   5       21.48       28.10      4.07 o
 -14   2   5        5.61        4.48      2.85 o
 -13   2   5       27.83       21.81      2.58 o
 -12   2   5        1.23        0.30      1.43 o
 -11   2   5      171.94      170.60      5.55 o
 -10   2   5        5.62        3.18      1.02 o
  -9   2   5       97.67       84.61      2.52 o
  -8   2   5        5.68        4.33      0.90 o
  -7   2   5       26.03       28.42      1.31 o
  -6   2   5       18.98       18.84      1.07 o
  -5   2   5      584.72      638.20      6.48 o
  -4   2   5      446.10      459.85      5.28 o
  -3   2   5       68.44       73.19      2.77 o
  -2   2   5      413.89      421.24      3.85 o
  -1   2   5        5.28        4.96      0.62 o
   0   2   5     4228.80     4467.99     30.14 o
   1   2   5        0.85       -0.23      0.41 o
   2   2   5     1290.29     1374.35      9.57 o
   3   2   5      614.18      631.65      4.74 o
   4   2   5     1069.85     1044.77      7.78 o
   5   2   5       14.47       14.91      0.79 o
   6   2   5       27.45       26.70      1.14 o
   7   2   5      413.55      420.75      5.13 o
   8   2   5       24.12       22.69      1.48 o
   9   2   5       40.65       38.40      1.90 o
  10   2   5        6.95        5.84      1.37 o
  11   2   5        3.33        4.57      1.51 o
  12   2   5       56.05       66.64      4.13 o
  13   2   5        0.74        2.28      1.80 o
  14   2   5        3.80        6.55      2.35 o
 -14   3   5        0.86       -0.44      5.12 o
 -13   3   5        7.81       10.20      2.79 o
 -12   3   5        4.45        1.54      2.03 o
 -11   3   5       21.76       22.36      2.33 o
 -10   3   5       18.44       18.74      2.16 o
  -9   3   5        0.11        0.29      1.30 o
  -8   3   5        0.56        0.32      1.15 o
  -7   3   5        1.90       -1.09      1.08 o
  -6   3   5        8.15        7.49      0.98 o
  -5   3   5       18.85       16.44      0.83 o
  -4   3   5      102.60      103.83      2.68 o
  -3   3   5      465.97      484.86      4.82 o
  -2   3   5      355.38      372.46      3.86 o
  -1   3   5        1.70        0.88      0.63 o
   0   3   5       13.11       17.33      0.70 o
   1   3   5       19.84       20.65      0.71 o
   2   3   5        4.02        5.67      0.51 o
   3   3   5        0.57        0.91      0.45 o
   4   3   5      209.21      213.05      2.97 o
   5   3   5      238.89      226.97      3.31 o
   6   3   5       39.30       36.65      1.86 o
   7   3   5        7.83        6.66      1.28 o
   8   3   5        0.69        1.10      1.05 o
   9   3   5        9.81       12.69      1.49 o
  10   3   5        9.10        6.79      1.82 o
  11   3   5        0.02       -0.27      1.48 o
  12   3   5        3.68        0.92      3.03 o
 -12   4   5        1.31       -0.48      2.14 o
 -11   4   5        0.06       -1.52      1.60 o
 -10   4   5        2.48        1.00      1.45 o
  -9   4   5        1.85        1.66      1.56 o
  -8   4   5       48.01       45.35      3.11 o
  -7   4   5        1.13        0.95      1.59 o
  -6   4   5       99.06      107.34      3.73 o
  -5   4   5       19.13       20.46      2.82 o
  -4   4   5        2.56        3.71      0.83 o
  -3   4   5        0.18       -0.81      0.54 o
  -2   4   5       22.29       24.61      0.99 o
  -1   4   5       67.66       69.03      1.45 o
   0   4   5        0.00       -0.32      0.69 o
   1   4   5       42.51       45.18      1.22 o
   2   4   5       40.60       41.99      1.31 o
   3   4   5       99.54       91.26      2.47 o
   4   4   5        0.72       -1.38      0.92 o
   5   4   5       19.22       16.91      1.60 o
   6   4   5        0.28       -0.63      1.04 o
   7   4   5       47.41       48.23      3.27 o
   8   4   5       11.32       11.03      1.65 o
   9   4   5       40.44       45.74      2.61 o
  10   4   5        0.47       -0.78      1.54 o
  11   4   5       21.42       24.59      2.84 o
  -9   5   5       31.18       33.54      4.36 o
  -8   5   5       30.99       40.05      2.88 o
  -7   5   5       34.91       33.17      2.57 o
  -6   5   5        8.34        6.92      1.69 o
  -5   5   5      167.69      163.90      4.43 o
  -4   5   5       54.70       59.74      3.60 o
  -3   5   5       12.41       12.62      1.37 o
  -2   5   5       15.71       16.18      2.16 o
  -1   5   5        1.88        1.06      0.99 o
   0   5   5       26.65       25.79      1.70 o
   1   5   5        0.07        0.24      1.01 o
   2   5   5       45.42       44.47      2.31 o
   3   5   5       47.78       44.56      2.38 o
   4   5   5       36.28       34.56      1.85 o
   5   5   5        1.93        1.44      1.09 o
   6   5   5        2.92        5.54      1.34 o
   7   5   5        0.25        0.02      1.57 o
   8   5   5        3.99        4.42      1.59 o
  -2   6   5        5.39        6.06      1.79 o
  -1   6   5       17.39       18.68      5.66 o
   0   6   5        4.00        3.11      2.27 o
   1   6   5        4.06        4.09      3.43 o
 -16   0   6        5.54        7.90      4.47 o
 -15   0   6        0.82        0.21      2.03 o
 -14   0   6        1.21        3.24      2.18 o
 -13   0   6      108.03       94.02      5.20 o
 -12   0   6      164.85      170.14      6.88 o
 -11   0   6     1722.15     1644.82     53.25 o
 -10   0   6      321.67      315.63      8.71 o
  -9   0   6       11.78       14.24      1.14 o
  -8   0   6       34.40       29.94      4.15 o
  -7   0   6       14.13       18.74      2.01 o
  -6   0   6       89.44       88.04      3.40 o
  -5   0   6       22.28       22.87      4.19 o
  -4   0   6     8108.29     8210.33    120.90 o
  -3   0   6     1946.41     1840.30     21.43 o
  -2   0   6       58.56       52.00      1.34 o
  -1   0   6     1163.62     1092.64      9.30 o
   0   0   6      125.90      130.74      1.88 o
   1   0   6       62.14       55.12      1.31 o
   2   0   6       32.12       39.62      1.22 o
   3   0   6      501.24      499.34      6.31 o
   4   0   6      151.99      169.11      3.70 o
   5   0   6       61.90       63.80      2.45 o
   6   0   6      148.83      176.98      4.30 o
   7   0   6      438.19      431.82      7.72 o
   8   0   6       40.58       35.49      2.31 o
   9   0   6        5.66        3.55      1.40 o
  10   0   6        2.39        3.39      1.43 o
  11   0   6        6.17        5.41      2.27 o
  12   0   6       45.20       44.33      3.21 o
  13   0   6       23.59       23.05      3.60 o
  14   0   6       11.32       19.52      3.57 o
 -16   1   6        9.87       14.08      3.74 o
 -15   1   6        7.20        8.44      2.48 o
 -14   1   6       16.76       22.21      2.37 o
 -13   1   6       42.08       37.49      2.68 o
 -12   1   6        8.47       11.70      1.90 o
 -11   1   6       53.57       48.59      2.77 o
 -10   1   6      697.76      732.43     11.15 o
  -9   1   6      171.05      174.62      3.48 o
  -8   1   6      250.63      236.03      5.53 o
  -7   1   6        9.14       15.20      1.10 o
  -6   1   6        4.09        3.80      0.70 o
  -5   1   6     1350.64     1451.00     12.68 o
  -4   1   6       52.12       41.11      1.38 o
  -3   1   6      744.03      735.91      6.74 o
  -2   1   6      311.61      290.86      2.98 o
  -1   1   6       31.41       29.74      0.76 o
   0   1   6      245.49      239.95      2.15 o
   1   1   6      995.46      983.28      6.62 o
   2   1   6       76.35       78.98      1.27 o
   3   1   6      748.11      781.49      6.01 o
   4   1   6      390.54      404.10      4.28 o
   5   1   6       24.92       24.52      1.14 o
   6   1   6       92.79       92.33      2.16 o
   7   1   6      158.36      164.85      3.08 o
   8   1   6       25.53       21.24      1.23 o
   9   1   6       17.06       22.16      1.32 o
  10   1   6      276.11      276.11      4.78 o
  11   1   6       14.29       15.19      1.77 o
  12   1   6       69.35       68.69      3.00 o
  13   1   6        0.67        0.06      1.26 o
  14   1   6        2.09        4.58      1.76 o
 -15   2   6        1.40        4.13      3.75 o
 -14   2   6        0.47       -0.10      2.12 o
 -13   2   6       13.28       12.75      2.33 o
 -12   2   6       39.02       39.91      4.01 o
 -11   2   6        2.58       -1.41      1.12 o
 -10   2   6       40.60       39.46      1.96 o
  -9   2   6        0.03       -1.40      0.94 o
  -8   2   6       19.73       17.49      1.33 o
  -7   2   6       15.21       19.86      1.17 o
  -6   2   6       60.17       71.10      2.29 o
  -5   2   6      731.78      796.03      8.15 o
  -4   2   6      237.57      257.36      3.28 o
  -3   2   6        0.21        1.25      0.42 o
  -2   2   6        0.93        0.20      0.36 o
  -1   2   6       15.78       17.52      0.67 o
   0   2   6      826.40      942.18      6.74 o
   1   2   6      115.32      120.06      1.50 o
   2   2   6     3529.64     3515.51     23.03 o
   3   2   6      592.67      550.19      4.61 o
   4   2   6      408.28      426.42      3.95 o
   5   2   6       29.75       30.10      1.05 o
   6   2   6        0.73        0.36      0.64 o
   7   2   6      569.54      551.91      5.96 o
   8   2   6      140.54      135.72      2.94 o
   9   2   6        0.24       -1.23      0.82 o
  10   2   6        8.50        6.30      1.40 o
  11   2   6        4.45        3.53      1.69 o
  12   2   6        0.04       -2.16      1.62 o
  13   2   6       21.08       21.77      2.95 o
 -14   3   6        0.84        1.08      4.99 o
 -13   3   6        7.75        8.77      2.71 o
 -12   3   6        0.22       -1.37      2.15 o
 -11   3   6        2.77        1.49      1.32 o
 -10   3   6        3.56        1.67      1.39 o
  -9   3   6        0.02       -1.81      1.21 o
  -8   3   6       24.03       23.75      2.13 o
  -7   3   6       37.69       38.29      2.39 o
  -6   3   6        2.88        2.28      0.81 o
  -5   3   6       69.60       68.01      2.18 o
  -4   3   6       14.23       17.55      1.06 o
  -3   3   6        0.00       -0.42      0.58 o
  -2   3   6      283.26      297.77      3.27 o
  -1   3   6      186.06      183.81      2.29 o
   0   3   6       19.86       17.65      0.63 o
   1   3   6        8.04       12.43      0.64 o
   2   3   6       17.08       20.41      0.74 o
   3   3   6        6.01        7.04      0.79 o
   4   3   6       13.69       11.66      1.02 o
   5   3   6      130.70      122.62      2.65 o
   6   3   6      380.19      378.64      5.60 o
   7   3   6       43.58       42.61      2.03 o
   8   3   6        5.02        5.05      1.31 o
   9   3   6       33.81       32.66      1.97 o
  10   3   6        1.98        0.40      1.47 o
  11   3   6        3.75        2.65      1.80 o
  12   3   6        3.29        4.98      2.10 o
 -12   4   6        7.32        6.07      2.65 o
 -11   4   6        0.02       -0.60      1.50 o
 -10   4   6        4.70        7.66      3.54 o
  -9   4   6        0.81        0.19      1.50 o
  -8   4   6      124.25      114.68      4.52 o
  -7   4   6       40.43       36.65      2.59 o
  -6   4   6       93.07       97.06      3.62 o
  -5   4   6       67.23       62.32      2.85 o
  -4   4   6        3.32        0.91      0.96 o
  -3   4   6        6.34        7.90      0.85 o
  -2   4   6        1.77        1.86      0.63 o
  -1   4   6        0.30        0.18      0.55 o
   0   4   6       30.01       32.87      1.12 o
   1   4   6        8.10        8.29      0.67 o
   2   4   6        0.04       -1.03      0.69 o
   3   4   6       35.54       35.17      1.82 o
   4   4   6       29.32       27.61      2.50 o
   5   4   6       25.21       25.59      2.20 o
   6   4   6        3.13        4.36      1.24 o
   7   4   6       53.16       57.95      2.70 o
   8   4   6        6.75        5.63      1.50 o
   9   4   6        3.21        6.46      1.59 o
  10   4   6        2.29        1.78      1.85 o
  -9   5   6       25.45       23.50      2.58 o
  -8   5   6       89.53       98.70      4.11 o
  -7   5   6       50.54       50.22      3.37 o
  -6   5   6       22.28       21.89      2.15 o
  -5   5   6       44.69       49.44      2.72 o
  -4   5   6        0.67        1.44      1.80 o
  -3   5   6       16.90       16.93      2.12 o
  -2   5   6       15.12       15.94      1.80 o
  -1   5   6       24.77       24.93      1.82 o
   0   5   6       24.80       26.92      1.93 o
   1   5   6       23.66       21.32      2.15 o
   2   5   6        0.63       -0.72      1.17 o
   3   5   6        2.54        1.78      0.91 o
   4   5   6        4.61        5.80      1.26 o
   5   5   6        2.89        1.83      1.17 o
   6   5   6        0.05        1.08      1.71 o
   7   5   6        0.12       -0.38      1.27 o
  -2   6   6       15.05       18.01      2.40 o
  -1   6   6       21.53       23.22      3.00 o
   0   6   6        0.21        2.11      1.71 o
 -16   1   7        0.08        1.22      1.97 o
 -15   1   7        3.24        4.29      2.13 o
 -14   1   7        2.10        3.91      1.61 o
 -13   1   7        3.18        2.31      1.47 o
 -12   1   7      140.62      133.96      4.27 o
 -11   1   7      169.37      158.45      5.29 o
 -10   1   7       43.40       43.70      2.02 o
  -9   1   7      368.76      334.05      5.40 o
  -8   1   7      128.43      123.97      2.78 o
  -7   1   7       14.48       19.95      1.24 o
  -6   1   7      179.44      182.75      2.93 o
  -5   1   7     1593.95     1665.69     15.76 o
  -4   1   7       80.28       82.19      1.92 o
  -3   1   7      559.54      555.96      5.10 o
  -2   1   7      177.75      169.71      2.04 o
  -1   1   7       17.83       18.99      0.83 o
   0   1   7     1279.54     1323.17      9.12 o
   1   1   7      865.68      874.80      6.10 o
   2   1   7      700.93      746.04      5.45 o
   3   1   7      247.36      259.22      2.75 o
   4   1   7       57.28       49.63      1.38 o
   5   1   7        0.42        0.74      0.63 o
   6   1   7       88.43       88.99      3.48 o
   7   1   7       19.39       21.32      1.35 o
   8   1   7        4.51        3.47      1.02 o
   9   1   7        2.08        0.42      0.90 o
  10   1   7       93.11       91.57      2.83 o
  11   1   7        5.85        7.25      1.53 o
  12   1   7        0.85        0.82      1.28 o
  13   1   7        1.61        0.81      1.43 o
  14   1   7        3.56        5.98      1.98 o
 -15   2   7        1.12        1.54      2.31 o
 -14   2   7       18.46       24.42      5.84 o
 -13   2   7       17.94       14.63      3.12 o
 -12   2   7       58.90       62.51      3.54 o
 -11   2   7       21.71       20.61      1.87 o
 -10   2   7        1.22       -1.21      0.81 o
  -9   2   7      121.25      120.83      3.05 o
  -8   2   7       77.27       71.42      2.24 o
  -7   2   7       34.33       42.77      1.71 o
  -6   2   7        2.12        2.59      0.73 o
  -5   2   7      622.71      655.88      6.73 o
  -4   2   7        0.74        1.72      0.55 o
  -3   2   7       70.31       67.93      1.43 o
  -2   2   7       49.05       58.70      1.21 o
  -1   2   7      162.08      175.60      2.00 o
   0   2   7     1386.35     1470.22      9.67 o
   1   2   7     1247.85     1214.05      8.55 o
   2   2   7     4958.34     4983.70     30.38 o
   3   2   7      277.00      267.78      2.89 o
   4   2   7       38.45       44.18      1.37 o
   5   2   7      149.25      147.76      2.21 o
   6   2   7       86.52       83.50      1.90 o
   7   2   7      634.21      634.81      6.65 o
   8   2   7       78.40       75.56      2.31 o
   9   2   7       36.24       37.30      1.79 o
  10   2   7       25.35       22.81      2.12 o
  11   2   7        0.37        2.02      1.62 o
  12   2   7        3.69        3.99      2.87 o
  13   2   7       10.34       11.64      2.52 o
 -14   3   7        0.96        2.13      2.35 o
 -13   3   7       43.43       46.50      4.38 o
 -12   3   7        5.78        6.50      2.39 o
 -11   3   7        1.36        0.96      1.76 o
 -10   3   7       46.86       41.05      3.23 o
  -9   3   7        4.20        2.45      1.41 o
  -8   3   7       15.31       14.16      1.87 o
  -7   3   7        1.80       -0.53      1.37 o
  -6   3   7        0.09       -0.73      0.80 o
  -5   3   7       11.29       14.11      1.03 o
  -4   3   7        1.16        0.73      0.56 o
  -3   3   7       74.68       79.08      1.84 o
  -2   3   7      179.79      184.59      2.73 o
  -1   3   7       29.35       30.91      0.96 o
   0   3   7       46.29       42.70      1.17 o
   1   3   7        1.06        1.23      0.44 o
   2   3   7      118.05      120.71      1.78 o
   3   3   7      169.59      169.21      2.45 o
   4   3   7      556.06      562.50      5.91 o
   5   3   7      152.50      155.92      3.70 o
   6   3   7       15.37       14.18      1.48 o
   7   3   7        0.06       -1.40      0.93 o
   8   3   7        0.77        2.56      1.14 o
   9   3   7       23.73       25.66      1.90 o
  10   3   7       14.59       14.42      2.27 o
  11   3   7        0.78        2.50      1.63 o
  12   3   7        0.06        1.95      1.98 o
 -12   4   7        0.05       -0.49      1.72 o
 -11   4   7        1.54        0.01      1.59 o
 -10   4   7       17.06       15.30      2.28 o
  -9   4   7       16.70       17.37      2.29 o
  -8   4   7        2.12       -0.70      1.53 o
  -7   4   7      113.40      114.50      4.11 o
  -6   4   7        5.03        4.88      1.65 o
  -5   4   7      150.79      163.75      4.45 o
  -4   4   7       35.37       38.63      2.52 o
  -3   4   7       61.75       64.11      1.94 o
  -2   4   7       10.54        9.47      0.87 o
  -1   4   7        5.99        7.15      0.79 o
   0   4   7        0.06       -0.16      0.64 o
   1   4   7        0.11       -0.48      0.60 o
   2   4   7       11.62       11.26      0.91 o
   3   4   7        1.11        0.68      0.88 o
   4   4   7       14.84       16.14      2.28 o
   5   4   7        2.31        1.28      1.14 o
   6   4   7        0.11        1.16      1.19 o
   7   4   7        0.21       -0.22      1.56 o
   8   4   7        0.45        0.97      1.28 o
   9   4   7       16.42       21.55      2.78 o
  10   4   7        0.79       -1.25      1.56 o
  -9   5   7        0.45        2.50      1.79 o
  -8   5   7        7.10        7.62      1.95 o
  -7   5   7        0.28        1.82      1.55 o
  -6   5   7       85.47       88.87      3.61 o
  -5   5   7        0.46        0.71      1.26 o
  -4   5   7       25.90       30.49      4.88 o
  -3   5   7        3.12        2.09      2.79 o
  -2   5   7       29.53       29.44      2.05 o
  -1   5   7       22.28       25.54      1.99 o
   0   5   7       46.04       47.30      2.52 o
   1   5   7       11.30        9.31      1.54 o
   2   5   7       27.22       25.83      1.45 o
   3   5   7        3.45        0.60      0.96 o
   4   5   7        0.98        1.43      1.09 o
   5   5   7        3.74        5.36      1.60 o
   6   5   7        0.31        1.39      1.43 o
   7   5   7       23.32       25.75      2.54 o
 -16   0   8        0.67       -0.43      2.27 o
 -15   0   8       22.54       29.68      3.95 o
 -14   0   8        6.53        4.12      2.39 o
 -13   0   8       14.06        8.84      2.49 o
 -12   0   8      283.93      284.75      8.98 o
 -11   0   8       16.31       19.36      2.92 o
 -10   0   8      843.62      843.61     13.26 o
  -9   0   8        2.30       -1.99      2.12 o
  -8   0   8      734.16      707.97     13.48 o
  -7   0   8        6.41        1.98      1.72 o
  -6   0   8       86.01      112.90      4.05 o
  -5   0   8      243.81      270.17      6.30 o
  -4   0   8     3631.83     3831.12     52.80 o
  -3   0   8     3067.83     3199.55     31.27 o
  -2   0   8       21.27       30.94      1.10 o
  -1   0   8      274.33      291.67      3.42 o
   0   0   8     1812.76     1805.24     16.43 o
   1   0   8       18.01       16.71      0.92 o
   2   0   8      254.59      268.89      3.72 o
   3   0   8     1130.69     1093.80     12.25 o
   4   0   8      158.06      161.47      3.87 o
   5   0   8      345.62      306.05      5.92 o
   6   0   8      459.57      468.13      8.16 o
   7   0   8       55.32       60.05      2.88 o
   8   0   8        0.60       -0.04      1.09 o
   9   0   8       68.65       74.70      3.49 o
  10   0   8       24.84       25.03      4.67 o
  11   0   8        4.35        0.91      2.52 o
  12   0   8      121.28      110.76      6.49 o
  13   0   8       68.21       72.48      5.46 o
  14   0   8        1.44        2.32      2.54 o
 -15   1   8       17.87       18.71      2.90 o
 -14   1   8        0.06       -2.07      1.38 o
 -13   1   8        5.26        4.87      1.61 o
 -12   1   8        0.54       -1.67      1.31 o
 -11   1   8        5.74        6.63      1.43 o
 -10   1   8        7.22        5.87      1.17 o
  -9   1   8      179.74      165.81      3.48 o
  -8   1   8        1.05        2.11      0.84 o
  -7   1   8       51.39       62.09      1.99 o
  -6   1   8      277.28      277.10      4.71 o
  -5   1   8        0.33        0.43      0.67 o
  -4   1   8      343.41      365.31      4.25 o
  -3   1   8      261.71      256.71      3.02 o
  -2   1   8      224.23      220.48      2.35 o
  -1   1   8      373.21      363.28      3.10 o
   0   1   8      259.95      255.66      2.46 o
   1   1   8      157.98      157.53      1.87 o
   2   1   8     2932.14     3073.35     19.21 o
   3   1   8      112.55      115.35      1.88 o
   4   1   8        2.35        2.97      0.61 o
   5   1   8       21.43       22.98      1.22 o
   6   1   8       50.17       47.72      1.87 o
   7   1   8       71.07       71.20      2.19 o
   8   1   8      167.59      173.81      3.53 o
   9   1   8      168.34      177.73      3.77 o
  10   1   8        1.60       -0.21      1.10 o
  11   1   8        0.65        0.20      1.23 o
  12   1   8        6.71        9.39      1.70 o
  13   1   8        0.52        1.48      2.43 o
  14   1   8        8.33       11.20      2.26 o
 -15   2   8        7.59       14.33      3.13 o
 -14   2   8        0.19        0.67      2.29 o
 -13   2   8       16.24       14.90      3.00 o
 -12   2   8       17.22       13.94      3.06 o
 -11   2   8        0.00       -1.26      1.11 o
 -10   2   8       35.30       31.33      2.21 o
  -9   2   8       48.49       45.16      2.03 o
  -8   2   8      116.35      119.39      2.92 o
  -7   2   8      112.46      115.45      2.50 o
  -6   2   8        2.83        1.63      0.73 o
  -5   2   8        9.14       10.50      0.92 o
  -4   2   8       37.50       38.70      1.24 o
  -3   2   8       88.01       84.28      1.57 o
  -2   2   8       22.97       20.87      0.94 o
  -1   2   8      640.92      712.13      5.93 o
   0   2   8      904.34      950.39      7.12 o
   1   2   8      281.77      298.49      2.86 o
   2   2   8     1152.24     1189.26      8.27 o
   3   2   8       31.77       28.74      1.08 o
   4   2   8       28.05       30.23      1.00 o
   5   2   8       97.96       94.55      1.94 o
   6   2   8        1.34        0.08      0.78 o
   7   2   8       91.77       78.89      2.24 o
   8   2   8       72.90       69.14      2.14 o
   9   2   8       25.02       27.73      1.70 o
  10   2   8       15.98       14.83      2.72 o
  11   2   8        7.75       10.96      2.29 o
  12   2   8        0.17        0.02      1.82 o
  13   2   8        0.02        0.46      1.87 o
 -14   3   8        2.65        4.97      2.66 o
 -13   3   8        2.48        6.52      3.86 o
 -12   3   8       15.56       20.02      3.21 o
 -11   3   8        0.39        0.27      1.30 o
 -10   3   8        9.53        6.82      1.80 o
  -9   3   8       51.08       55.47      3.03 o
  -8   3   8        0.58       -0.67      1.18 o
  -7   3   8        9.63       10.03      2.00 o
  -6   3   8       97.10       94.29      2.83 o
  -5   3   8       83.93       96.27      3.02 o
  -4   3   8      365.24      385.20      4.61 o
  -3   3   8      233.58      252.40      3.39 o
  -2   3   8       40.61       35.03      1.27 o
  -1   3   8       11.59       11.38      0.79 o
   0   3   8       74.67       74.19      1.58 o
   1   3   8        0.00        0.45      0.59 o
   2   3   8        3.70        2.67      0.65 o
   3   3   8       49.07       48.68      1.40 o
   4   3   8      429.17      410.57      5.24 o
   5   3   8      101.92       96.84      2.84 o
   6   3   8       67.61       62.84      2.41 o
   7   3   8        9.53       10.25      1.43 o
   8   3   8        0.09       -0.57      1.05 o
   9   3   8        3.96        3.24      1.23 o
  10   3   8        0.17       -1.04      1.50 o
  11   3   8       27.27       31.44      4.55 o
  12   3   8        3.14        3.63      2.14 o
 -12   4   8        4.34        4.31      1.96 o
 -11   4   8        4.92        6.14      1.91 o
 -10   4   8        0.09        1.97      1.68 o
  -9   4   8       33.75       35.11      2.83 o
  -8   4   8        0.05        0.42      1.53 o
  -7   4   8      127.71      132.26      4.48 o
  -6   4   8      121.22      126.20      4.22 o
  -5   4   8      141.25      143.08      4.31 o
  -4   4   8        3.87        2.62      1.11 o
  -3   4   8      323.23      324.75      4.66 o
  -2   4   8        0.39        0.40      0.77 o
  -1   4   8       23.94       26.43      1.29 o
   0   4   8        0.27        0.32      0.60 o
   1   4   8        7.17        8.93      0.87 o
   2   4   8        9.02        8.89      0.93 o
   3   4   8        0.03       -0.86      0.84 o
   4   4   8       25.65       24.13      1.53 o
   5   4   8        2.28        4.45      1.30 o
   6   4   8       26.96       21.29      1.92 o
   7   4   8        0.11       -0.49      1.19 o
   8   4   8       24.39       28.89      2.28 o
   9   4   8        6.22        4.78      1.57 o
  10   4   8        0.73       -2.35      1.67 o
  -9   5   8        1.66        0.56      1.64 o
  -8   5   8        3.03        1.79      1.66 o
  -7   5   8        0.85        0.72      1.49 o
  -6   5   8        1.88        4.63      2.01 o
  -5   5   8        3.22        2.22      3.62 o
  -4   5   8        5.63        4.55      1.98 o
  -3   5   8        0.01       -0.49      1.49 o
  -2   5   8       29.67       27.92      2.09 o
  -1   5   8       50.42       48.62      2.67 o
   0   5   8        1.36        1.29      1.26 o
   1   5   8        1.36        1.40      1.28 o
   2   5   8        2.57        2.57      0.99 o
   3   5   8       15.00       14.89      1.44 o
   4   5   8        1.55       -0.44      1.01 o
   5   5   8        1.01        1.72      1.07 o
   6   5   8        0.89        2.51      1.19 o
   7   5   8        3.16        6.97      1.46 o
 -15   1   9       18.53       18.28      2.93 o
 -14   1   9        0.05       -0.12      1.76 o
 -13   1   9       19.94       19.43      2.25 o
 -12   1   9       10.47        9.73      1.84 o
 -11   1   9      585.28      559.38      9.95 o
 -10   1   9       43.72       49.36      2.19 o
  -9   1   9      490.88      429.18      6.20 o
  -8   1   9       15.23       13.46      1.24 o
  -7   1   9       81.57       74.43      2.70 o
  -6   1   9       43.25       39.28      1.84 o
  -5   1   9        2.13        1.83      0.72 o
  -4   1   9      899.16      955.21      8.29 o
  -3   1   9      280.41      304.52      3.49 o
  -2   1   9      699.59      682.76      5.43 o
  -1   1   9      134.76      108.85      1.59 o
   0   1   9     3466.82     3688.80     22.77 o
   1   1   9        0.63       -0.78      0.52 o
   2   1   9      387.22      431.85      3.97 o
   3   1   9      100.39      108.98      1.79 o
   4   1   9       11.18       12.56      0.85 o
   5   1   9        9.78       10.23      0.95 o
   6   1   9       17.87       18.62      1.29 o
   7   1   9      206.07      202.77      3.71 o
   8   1   9      111.87      117.54      3.15 o
   9   1   9      185.25      185.60      3.91 o
  10   1   9       17.89       17.84      1.88 o
  11   1   9       13.45       12.76      1.81 o
  12   1   9        3.90        4.52      1.52 o
  13   1   9        0.18        2.21      1.69 o
 -15   2   9        2.23        0.84      2.30 o
 -14   2   9        9.79        6.04      2.09 o
 -13   2   9        3.22        6.76      2.05 o
 -12   2   9        2.96        2.99      1.65 o
 -11   2   9       39.58       34.66      2.22 o
 -10   2   9        0.24       -1.38      1.15 o
  -9   2   9      203.37      213.06      4.16 o
  -8   2   9      128.26      131.06      3.11 o
  -7   2   9        0.68        0.03      0.71 o
  -6   2   9       82.80       81.80      2.08 o
  -5   2   9       26.13       22.44      1.17 o
  -4   2   9       74.64       70.08      1.55 o
  -3   2   9       13.06       13.93      0.81 o
  -2   2   9      548.94      516.67      4.76 o
  -1   2   9      153.04      143.14      2.12 o
   0   2   9        6.78        2.90      0.67 o
   1   2   9       58.95       53.94      1.34 o
   2   2   9      565.81      577.13      4.67 o
   3   2   9      164.01      160.02      2.02 o
   4   2   9        0.74        0.65      0.57 o
   5   2   9      133.51      137.11      2.39 o
   6   2   9      246.33      245.30      3.45 o
   7   2   9       14.30       16.95      1.32 o
   8   2   9        0.88       -0.24      0.88 o
   9   2   9      101.14      109.27      2.73 o
  10   2   9        0.07       -0.68      1.60 o
  11   2   9        2.70       -0.03      1.78 o
  12   2   9        0.01        2.36      2.55 o
  13   2   9        1.20        0.01      2.80 o
 -14   3   9        1.72        3.82      2.65 o
 -13   3   9        7.19        4.85      3.08 o
 -12   3   9       15.04       10.91      2.13 o
 -11   3   9        7.87        6.69      2.85 o
 -10   3   9       25.26       24.52      2.44 o
  -9   3   9       17.00       15.15      2.52 o
  -8   3   9       13.46       12.83      1.95 o
  -7   3   9       12.75       14.71      1.96 o
  -6   3   9      371.50      353.45      5.87 o
  -5   3   9       23.68       28.25      1.58 o
  -4   3   9       29.71       29.07      1.20 o
  -3   3   9      108.74      122.93      2.37 o
  -2   3   9      209.33      221.11      3.19 o
  -1   3   9       99.69       97.76      2.06 o
   0   3   9      200.28      202.32      2.63 o
   1   3   9       15.80       14.82      0.86 o
   2   3   9       65.13       66.00      1.57 o
   3   3   9      363.99      338.54      4.84 o
   4   3   9      514.02      486.46      6.60 o
   5   3   9      581.63      561.71      7.48 o
   6   3   9       27.22       28.85      1.86 o
   7   3   9       15.11       15.31      1.60 o
   8   3   9        0.12        0.74      1.15 o
   9   3   9        0.19        2.34      1.50 o
  10   3   9       11.59       16.14      3.07 o
  11   3   9        5.67        5.47      2.22 o
 -12   4   9        2.01        0.64      1.77 o
 -11   4   9        0.24        1.56      1.71 o
 -10   4   9        1.39       -1.17      2.18 o
  -9   4   9       21.65       19.41      3.08 o
  -8   4   9       11.58        9.66      1.95 o
  -7   4   9      136.27      132.14      5.26 o
  -6   4   9       78.92       85.86      5.16 o
  -5   4   9      146.57      141.32      4.35 o
  -4   4   9       96.98      106.75      3.07 o
  -3   4   9        1.14        2.80      1.14 o
  -2   4   9       73.96       75.94      2.18 o
  -1   4   9        4.23        4.06      0.98 o
   0   4   9       51.46       43.61      1.50 o
   1   4   9       30.70       33.93      1.38 o
   2   4   9       87.97       85.56      2.37 o
   3   4   9       31.45       34.62      1.76 o
   4   4   9        0.93        1.30      0.98 o
   5   4   9       19.25       16.81      1.53 o
   6   4   9       14.25       17.48      1.89 o
   7   4   9       13.35       14.63      1.90 o
   8   4   9        3.48        1.62      1.44 o
   9   4   9       11.72       17.58      2.12 o
  -8   5   9       34.88       36.43      3.95 o
  -7   5   9        4.14        1.19      1.61 o
  -6   5   9        6.02       10.12      1.81 o
  -5   5   9       12.77       12.93      3.98 o
  -4   5   9        0.02       -1.28      1.45 o
  -3   5   9        4.10        3.17      1.11 o
  -2   5   9        7.80        7.15      1.84 o
  -1   5   9        1.12       -0.79      1.21 o
   0   5   9        3.70        1.62      1.30 o
   1   5   9        2.12        1.82      1.49 o
   2   5   9        2.12       -0.42      1.12 o
   3   5   9        1.58        0.87      1.09 o
   4   5   9        1.14        0.36      1.19 o
   5   5   9        6.25        7.56      1.30 o
   6   5   9        0.79        1.21      1.51 o
 -16   0  10        5.37        5.45      3.01 o
 -15   0  10       15.73       18.40      3.65 o
 -14   0  10       77.07       93.73      5.56 o
 -13   0  10        0.56       -0.06      1.96 o
 -12   0  10       92.63       90.60      5.16 o
 -11   0  10       60.19       57.34      4.22 o
 -10   0  10      635.62      626.73     13.48 o
  -9   0  10     1406.84     1293.18     22.18 o
  -8   0  10        8.79        7.76      1.87 o
  -7   0  10        2.00        3.16      1.41 o
  -6   0  10       22.22       24.77      2.35 o
  -5   0  10     2127.73     2475.14     59.84 o
  -4   0  10       26.01       24.37      2.09 o
  -3   0  10     5107.19     5201.20     72.05 o
  -2   0  10     1963.00     1990.18     20.47 o
  -1   0  10       36.48       38.03      1.62 o
   0   0  10        9.07        7.16      0.91 o
   1   0  10       57.64       59.37      1.95 o
   2   0  10      474.62      445.90      6.27 o
   3   0  10       28.45       30.77      1.64 o
   4   0  10      725.82      748.36      9.64 o
   5   0  10       51.83       48.11      2.23 o
   6   0  10       23.04       23.93      2.02 o
   7   0  10       47.49       48.42      2.76 o
   8   0  10       50.77       48.86      2.98 o
   9   0  10        9.17       11.95      2.01 o
  10   0  10      265.52      283.09      7.34 o
  11   0  10      124.96      137.81      5.38 o
  12   0  10      105.66      115.82     11.70 o
  13   0  10        7.54       10.33      3.06 o
 -15   1  10        6.65        4.31      2.14 o
 -14   1  10        1.01        1.91      1.90 o
 -13   1  10       12.85       18.57      2.23 o
 -12   1  10      123.15      134.51      4.41 o
 -11   1  10      194.23      179.24      4.06 o
 -10   1  10      204.36      203.41      4.19 o
  -9   1  10        0.95       -0.33      1.01 o
  -8   1  10       39.17       42.26      2.19 o
  -7   1  10       12.91       10.39      1.29 o
  -6   1  10      111.54      112.98      3.02 o
  -5   1  10      285.15      287.54      4.35 o
  -4   1  10      209.28      191.26      2.97 o
  -3   1  10      110.54      101.52      1.95 o
  -2   1  10      182.07      191.36      2.34 o
  -1   1  10       84.27       71.54      1.35 o
   0   1  10      240.64      288.11      2.87 o
   1   1  10       13.15       15.82      0.79 o
   2   1  10       29.17       30.78      1.03 o
   3   1  10       88.99       91.99      1.72 o
   4   1  10       10.62       10.60      1.03 o
   5   1  10        0.93       -0.43      0.64 o
   6   1  10        5.06        6.31      1.01 o
   7   1  10      145.17      144.88      3.00 o
   8   1  10      130.24      135.63      3.30 o
   9   1  10       58.38       55.34      2.37 o
  10   1  10       16.04       18.03      2.86 o
  11   1  10        0.00       -0.66      1.22 o
  12   1  10        5.28        5.28      1.63 o
  13   1  10        0.66        3.01      1.80 o
 -15   2  10        0.01       -3.67      5.14 o
 -14   2  10       11.10        7.82      2.11 o
 -13   2  10        6.21        4.34      2.01 o
 -12   2  10       34.80       30.04      2.86 o
 -11   2  10       20.44       17.84      1.86 o
 -10   2  10       30.14       26.68      4.10 o
  -9   2  10        0.01        0.57      0.99 o
  -8   2  10      207.31      199.94      3.97 o
  -7   2  10       24.66       22.78      1.36 o
  -6   2  10        3.51        2.24      0.82 o
  -5   2  10        1.29       -0.88      0.58 o
  -4   2  10        1.24        0.97      0.55 o
  -3   2  10       57.11       59.73      1.76 o
  -2   2  10       11.15       13.80      0.81 o
  -1   2  10       35.23       41.35      1.16 o
   0   2  10      202.26      197.61      2.28 o
   1   2  10       87.20       81.71      1.50 o
   2   2  10      163.06      174.46      2.22 o
   3   2  10      116.50      121.69      1.97 o
   4   2  10        4.52        3.76      0.87 o
   5   2  10        3.33        2.81      0.85 o
   6   2  10      428.45      430.67      5.44 o
   7   2  10       87.15       85.83      2.37 o
   8   2  10       46.58       46.44      1.91 o
   9   2  10        1.76        0.79      1.08 o
  10   2  10       16.98       16.60      2.20 o
  11   2  10        0.00       -1.59      1.89 o
  12   2  10        3.16        5.63      1.91 o
 -13   3  10        1.09        4.31      3.28 o
 -12   3  10       25.71       27.62      2.74 o
 -11   3  10       21.82       20.45      2.39 o
 -10   3  10       22.33       26.78      2.54 o
  -9   3  10        9.27        8.29      1.81 o
  -8   3  10       17.84       17.78      2.16 o
  -7   3  10        0.13       -1.25      1.81 o
  -6   3  10      158.40      151.68      3.80 o
  -5   3  10      650.19      660.15      7.89 o
  -4   3  10        7.12        7.41      1.12 o
  -3   3  10      223.82      232.82      3.24 o
  -2   3  10        0.26        0.07      0.65 o
  -1   3  10       26.74       22.61      1.05 o
   0   3  10        4.05        3.12      0.73 o
   1   3  10      117.11      107.53      1.93 o
   2   3  10      284.36      290.49      3.56 o
   3   3  10      374.15      367.74      4.77 o
   4   3  10      196.54      179.12      3.72 o
   5   3  10        1.65        2.60      1.24 o
   6   3  10        6.85        7.28      1.35 o
   7   3  10        1.63        0.31      1.13 o
   8   3  10        3.17        3.70      1.24 o
   9   3  10        7.99       10.44      1.74 o
  10   3  10       22.13       27.64      3.60 o
  11   3  10       21.07       21.54      2.98 o
 -11   4  10        6.50        5.79      1.98 o
 -10   4  10        0.30       -1.06      1.55 o
  -9   4  10       15.73       17.02      2.37 o
  -8   4  10      124.85      121.35      4.52 o
  -7   4  10       37.54       39.36      2.96 o
  -6   4  10       14.50       19.85      2.18 o
  -5   4  10       57.70       53.88      3.41 o
  -4   4  10       75.64       80.74      3.40 o
  -3   4  10        5.31        4.39      1.19 o
  -2   4  10        3.60        4.37      1.21 o
  -1   4  10       33.07       36.01      2.95 o
   0   4  10       53.01       52.08      1.93 o
   1   4  10        7.92        7.45      1.12 o
   2   4  10       26.56       23.05      1.51 o
   3   4  10       56.05       46.37      2.06 o
   4   4  10       39.92       37.56      1.94 o
   5   4  10       19.60       16.44      1.68 o
   6   4  10       14.39       15.42      1.73 o
   7   4  10        2.14        4.37      1.56 o
   8   4  10        3.87        6.03      1.73 o
   9   4  10       12.84       17.50      2.59 o
  -8   5  10       10.09       10.85      2.15 o
  -7   5  10       18.65       20.51      2.39 o
  -6   5  10       30.93       35.79      2.68 o
  -5   5  10        1.15        0.21      1.53 o
  -4   5  10        0.64        2.01      1.35 o
  -3   5  10       11.73       10.40      1.37 o
  -2   5  10        1.38        0.21      1.00 o
  -1   5  10        0.85       -2.74      2.19 o
   0   5  10        9.99       10.25      3.37 o
   1   5  10        1.08       -0.01      1.28 o
   2   5  10        0.07        1.70      1.12 o
   3   5  10        1.82       -0.24      1.07 o
   4   5  10        0.67        2.17      1.06 o
   5   5  10        0.38       -1.55      1.03 o
   6   5  10        5.94        6.84      1.49 o
 -15   1  11        0.76        2.49      2.06 o
 -14   1  11        0.49        0.70      2.33 o
 -13   1  11        1.28        1.05      2.58 o
 -12   1  11        9.30        6.29      2.27 o
 -11   1  11       26.38       28.75      1.93 o
 -10   1  11      300.85      288.74      5.18 o
  -9   1  11       12.52       12.83      1.42 o
  -8   1  11       95.72       91.57      3.10 o
  -7   1  11        3.33        3.43      1.09 o
  -6   1  11       27.50       25.04      1.69 o
  -5   1  11       80.75       91.65      2.44 o
  -4   1  11      179.24      184.90      3.09 o
  -3   1  11        4.73        3.34      0.76 o
  -2   1  11      647.74      612.81      5.21 o
  -1   1  11       35.23       34.79      1.09 o
   0   1  11      291.08      325.57      3.52 o
   1   1  11       93.36       98.45      1.75 o
   2   1  11       60.28       52.50      1.38 o
   3   1  11       14.93       15.62      0.90 o
   4   1  11        3.33        5.37      0.80 o
   5   1  11      138.29      124.75      2.41 o
   6   1  11        4.80        4.83      1.01 o
   7   1  11      292.18      304.78      4.58 o
   8   1  11        5.92        4.51      1.18 o
   9   1  11       22.45       19.24      1.95 o
  10   1  11        0.27        0.45      1.26 o
  11   1  11        6.83        9.98      1.80 o
  12   1  11        9.66        6.33      1.96 o
 -14   2  11        2.71       -0.86      2.04 o
 -13   2  11       32.66       31.34      3.03 o
 -12   2  11       18.28       15.90      2.47 o
 -11   2  11       70.53       67.79      4.45 o
 -10   2  11        0.27       -2.29      1.52 o
  -9   2  11       76.19       66.97      2.89 o
  -8   2  11      124.89      131.55      3.29 o
  -7   2  11       48.86       48.41      2.03 o
  -6   2  11        3.33        1.88      0.77 o
  -5   2  11       33.23       32.77      1.77 o
  -4   2  11      527.45      488.26      4.93 o
  -3   2  11        0.14       -0.84      0.56 o
  -2   2  11       31.96       28.87      1.10 o
  -1   2  11      171.30      171.26      2.31 o
   0   2  11      139.88      136.27      1.93 o
   1   2  11       49.50       59.29      1.36 o
   2   2  11        4.26        6.82      0.87 o
   3   2  11      131.71      125.21      2.08 o
   4   2  11      226.62      221.53      2.94 o
   5   2  11       17.92       14.32      1.15 o
   6   2  11       88.91       83.07      2.38 o
   7   2  11       43.28       42.56      1.84 o
   8   2  11       15.15        9.50      1.26 o
   9   2  11       55.09       52.58      2.59 o
  10   2  11        1.33       -0.84      1.43 o
  11   2  11        1.16        2.32      1.66 o
  12   2  11        0.35        0.12      1.82 o
 -13   3  11       12.19       12.65      3.07 o
 -12   3  11        2.30        3.42      1.70 o
 -11   3  11        5.20        5.99      1.74 o
 -10   3  11        5.73        2.13      1.58 o
  -9   3  11        4.12        2.53      1.55 o
  -8   3  11       14.14       12.54      2.54 o
  -7   3  11      291.05      291.43      6.71 o
  -6   3  11        3.08        1.89      1.35 o
  -5   3  11      421.34      434.42      6.07 o
  -4   3  11       29.44       28.66      1.79 o
  -3   3  11      446.02      440.68      5.44 o
  -2   3  11       42.09       38.96      1.49 o
  -1   3  11      167.41      165.24      2.55 o
   0   3  11        5.19        2.29      0.79 o
   1   3  11       49.68       46.48      1.63 o
   2   3  11      316.79      304.70      4.05 o
   3   3  11      106.85       81.95      2.48 o
   4   3  11      115.36      120.86      2.90 o
   5   3  11        2.13        1.83      1.06 o
   6   3  11       42.19       38.05      2.13 o
   7   3  11       19.02       22.61      1.91 o
   8   3  11        0.02       -0.56      1.17 o
   9   3  11        0.20        0.59      1.42 o
  10   3  11        0.69       -2.60      1.80 o
  11   3  11        0.96       -0.71      1.97 o
 -11   4  11        1.01        0.10      1.69 o
 -10   4  11       21.62       18.18      2.53 o
  -9   4  11        0.72        0.82      1.60 o
  -8   4  11        1.63        1.22      1.68 o
  -7   4  11       18.83       28.92      3.81 o
  -6   4  11       13.09        7.75      1.81 o
  -5   4  11        0.18       -1.06      1.03 o
  -4   4  11       55.37       57.85      2.56 o
  -3   4  11        1.45        0.95      1.38 o
  -2   4  11       91.91       94.27      3.01 o
  -1   4  11      124.61      118.85      3.38 o
   0   4  11      128.49      122.76      2.91 o
   1   4  11       12.51       11.89      1.29 o
   2   4  11       24.01       22.65      1.58 o
   3   4  11        0.89        1.30      1.06 o
   4   4  11       15.05       16.02      1.54 o
   5   4  11       15.00       15.52      1.75 o
   6   4  11       31.99       24.42      1.91 o
   7   4  11        0.81        5.05      1.40 o
   8   4  11        8.65       11.23      1.73 o
  -8   5  11        0.53        1.64      1.72 o
  -7   5  11        0.62        0.56      1.62 o
  -6   5  11        8.40        8.31      1.85 o
  -5   5  11        0.03        0.34      1.44 o
  -4   5  11        0.21        0.68      1.07 o
  -3   5  11        0.35        1.23      1.12 o
  -2   5  11        0.02        0.15      1.43 o
  -1   5  11        6.00        5.38      1.64 o
   0   5  11        0.94        1.52      1.40 o
   1   5  11        8.34        8.01      1.74 o
   2   5  11        2.23        2.81      1.25 o
   3   5  11        0.07        0.66      1.03 o
   4   5  11        3.33        6.40      1.33 o
   5   5  11        0.32       -0.77      1.19 o
 -15   0  12      109.41      147.91      7.49 o
 -14   0  12        7.59       10.18      3.04 o
 -13   0  12       72.21       72.69      6.24 o
 -12   0  12       17.98       19.29      3.18 o
 -11   0  12      229.83      227.60     10.88 o
 -10   0  12      227.10      208.68      7.24 o
  -9   0  12      170.76      153.61      5.89 o
  -8   0  12      372.48      361.36     11.53 o
  -7   0  12        1.60        1.10      1.49 o
  -6   0  12       17.91       22.56      2.36 o
  -5   0  12       13.69        7.19      1.81 o
  -4   0  12      267.31      304.93      5.88 o
  -3   0  12       11.44       18.05      1.63 o
  -2   0  12     1106.59     1130.88     12.92 o
  -1   0  12        6.72        4.51      1.01 o
   0   0  12      347.35      365.18      5.64 o
   1   0  12      768.80      784.38     10.55 o
   2   0  12     4011.68     4132.97     40.96 o
   3   0  12      274.84      278.75      5.07 o
   4   0  12        8.07        9.58      1.31 o
   5   0  12       99.45      108.90      3.40 o
   6   0  12        2.48        2.89      1.25 o
   7   0  12       29.29       33.96      2.29 o
   8   0  12        0.30        1.06      1.42 o
   9   0  12      314.99      357.34     10.30 o
  10   0  12       67.54       74.27      4.26 o
  11   0  12       14.77       10.22      3.18 o
  12   0  12        4.39        1.53      4.54 o
 -15   1  12        2.36        0.71      2.15 o
 -14   1  12        2.38        3.55      2.42 o
 -13   1  12        0.04        0.16      1.48 o
 -12   1  12        3.92        3.61      1.83 o
 -11   1  12        7.38        8.23      1.43 o
 -10   1  12       89.49       95.15      3.03 o
  -9   1  12        0.76        0.46      1.37 o
  -8   1  12      292.88      288.90      5.84 o
  -7   1  12       72.51       70.64      2.68 o
  -6   1  12        1.23       -0.04      0.93 o
  -5   1  12       95.96       87.75      2.45 o
  -4   1  12      322.93      332.05      4.87 o
  -3   1  12      578.76      574.86      5.80 o
  -2   1  12       24.30       22.21      1.00 o
  -1   1  12     1044.35     1108.10      8.47 o
   0   1  12       66.18       65.94      1.52 o
   1   1  12      116.50      136.43      2.15 o
   2   1  12       10.30        9.42      0.78 o
   3   1  12       20.49       20.36      1.10 o
   4   1  12       92.99       97.86      2.15 o
   5   1  12       73.80       71.05      2.38 o
   6   1  12       44.26       42.07      1.72 o
   7   1  12      132.60      126.02      2.98 o
   8   1  12       29.92       29.55      1.80 o
   9   1  12       11.67       10.44      1.54 o
  10   1  12        0.23        0.13      1.20 o
  11   1  12       15.35       16.12      1.91 o
  12   1  12       16.91       15.11      2.19 o
 -14   2  12        0.22       -0.15      2.28 o
 -13   2  12        8.92        6.80      2.00 o
 -12   2  12        8.69        8.12      2.06 o
 -11   2  12        3.24        0.26      1.33 o
 -10   2  12       74.15       61.96      3.10 o
  -9   2  12      395.08      398.12      7.06 o
  -8   2  12      100.25       89.25      2.83 o
  -7   2  12       33.44       32.88      1.84 o
  -6   2  12        1.52        0.14      0.84 o
  -5   2  12        0.02       -1.03      0.69 o
  -4   2  12      624.54      617.98      6.29 o
  -3   2  12        0.75        0.90      0.73 o
  -2   2  12      120.18      114.28      2.09 o
  -1   2  12      218.44      212.53      2.54 o
   0   2  12       69.75       67.54      1.47 o
   1   2  12       86.42       90.85      1.76 o
   2   2  12        2.13        2.83      0.89 o
   3   2  12       23.17       19.86      1.05 o
   4   2  12        0.29       -1.06      0.71 o
   5   2  12      142.62      133.74      2.85 o
   6   2  12        0.13       -0.90      0.90 o
   7   2  12      117.72      117.62      2.86 o
   8   2  12       33.91       34.90      1.98 o
   9   2  12        0.58       -1.00      1.37 o
  10   2  12        5.27        3.24      1.77 o
  11   2  12        5.06        5.72      2.34 o
 -13   3  12        4.90        5.25      2.59 o
 -12   3  12       19.69       20.11      3.86 o
 -11   3  12       14.44       16.81      2.82 o
 -10   3  12       31.59       31.68      2.83 o
  -9   3  12        1.88        0.63      1.55 o
  -8   3  12        8.49        6.46      1.82 o
  -7   3  12       15.87       15.48      2.17 o
  -6   3  12       29.75       27.61      2.06 o
  -5   3  12      569.30      563.34      7.34 o
  -4   3  12        1.69        0.87      1.09 o
  -3   3  12      235.21      246.11      4.27 o
  -2   3  12      195.43      195.31      3.71 o
  -1   3  12       13.68       14.38      1.23 o
   0   3  12       14.15       11.34      1.08 o
   1   3  12       47.13       41.59      1.82 o
   2   3  12      578.09      522.80      6.41 o
   3   3  12        2.51        1.40      1.14 o
   4   3  12       57.92       53.99      2.10 o
   5   3  12        6.42        5.76      1.21 o
   6   3  12        3.07        0.94      1.09 o
   7   3  12        3.02        1.96      1.17 o
   8   3  12       16.27       19.94      2.10 o
   9   3  12        2.81        0.23      1.43 o
  10   3  12       15.03       14.38      2.96 o
 -11   4  12        0.07        2.01      1.82 o
 -10   4  12        2.29        5.03      1.89 o
  -9   4  12       19.87       15.28      2.38 o
  -8   4  12        2.19        3.41      1.83 o
  -7   4  12        4.32        0.76      1.50 o
  -6   4  12        8.64        7.51      1.87 o
  -5   4  12       46.69       47.25      2.45 o
  -4   4  12       27.56       26.05      1.97 o
  -3   4  12      103.64      112.83      3.42 o
  -2   4  12        0.06        0.09      1.11 o
  -1   4  12        8.85        7.75      1.44 o
   0   4  12        8.21        7.76      1.23 o
   1   4  12       24.56       21.56      1.60 o
   2   4  12       20.26       20.60      1.67 o
   3   4  12        4.21        2.50      1.24 o
   4   4  12       18.65       16.94      1.67 o
   5   4  12       87.87       80.36      2.91 o
   6   4  12       23.16       19.93      2.14 o
   7   4  12       44.21       46.59      2.54 o
   8   4  12        2.56        3.99      1.53 o
  -7   5  12        0.13        0.60      2.28 o
  -6   5  12        0.42        1.85      1.61 o
  -5   5  12        2.59        2.72      1.67 o
  -4   5  12        0.12       -0.59      1.10 o
  -3   5  12       12.31       12.07      1.79 o
  -2   5  12        0.36        0.63      1.17 o
  -1   5  12       14.88       14.64      1.83 o
   0   5  12        9.70       10.21      1.62 o
   1   5  12       13.30       15.98      1.72 o
   2   5  12        0.08       -1.41      0.94 o
   3   5  12        0.05        0.28      1.14 o
   4   5  12       18.47       23.89      1.83 o
 -15   1  13        0.30        1.01      2.96 o
 -14   1  13        0.18        1.60      4.20 o
 -13   1  13        2.42        2.56      1.93 o
 -12   1  13        0.31        1.33      1.44 o
 -11   1  13       31.17       29.63      2.01 o
 -10   1  13      206.21      200.31      4.39 o
  -9   1  13      137.18      156.70      4.34 o
  -8   1  13       24.90       25.17      2.01 o
  -7   1  13      286.69      279.71      5.48 o
  -6   1  13        0.01        0.17      0.99 o
  -5   1  13        1.77       -1.17      0.78 o
  -4   1  13       64.73       65.87      2.25 o
  -3   1  13      867.45      916.08      9.06 o
  -2   1  13      176.41      180.76      2.70 o
  -1   1  13       47.90       52.26      2.92 o
   0   1  13      330.84      338.57      3.69 o
   1   1  13       15.00       18.01      1.15 o
   2   1  13       24.30       24.81      1.17 o
   3   1  13        0.18       -0.97      0.64 o
   4   1  13      109.06       95.53      2.20 o
   5   1  13       42.43       43.78      1.68 o
   6   1  13      236.90      230.97      3.70 o
   7   1  13       48.53       49.05      1.93 o
   8   1  13      142.29      141.84      3.78 o
   9   1  13        4.80        6.55      1.49 o
  10   1  13        9.72       13.64      1.79 o
  11   1  13       29.83       31.81      2.41 o
  12   1  13       10.01       11.50      2.18 o
 -14   2  13       18.74       24.00      3.99 o
 -13   2  13        0.00        0.45      1.77 o
 -12   2  13       30.18       24.45      2.22 o
 -11   2  13       24.17       20.52      2.10 o
 -10   2  13       32.69       32.95      2.38 o
  -9   2  13      253.50      237.92      6.32 o
  -8   2  13      125.44      125.05      3.35 o
  -7   2  13       52.99       50.47      2.27 o
  -6   2  13       41.60       34.57      1.92 o
  -5   2  13       41.21       37.57      1.98 o
  -4   2  13      415.16      395.61      5.15 o
  -3   2  13       96.07       82.76      2.47 o
  -2   2  13       12.94       14.24      1.04 o
  -1   2  13        0.23       -0.15      0.60 o
   0   2  13       81.69       86.70      1.79 o
   1   2  13       10.47        9.62      0.84 o
   2   2  13       53.26       55.72      1.55 o
   3   2  13       14.70       12.69      1.02 o
   4   2  13        0.25       -1.17      0.78 o
   5   2  13       84.28       78.24      2.37 o
   6   2  13        0.30       -0.30      0.95 o
   7   2  13        3.84        2.31      1.00 o
   8   2  13       28.16       27.15      2.13 o
   9   2  13        0.46        0.83      1.35 o
  10   2  13        5.09        3.59      1.82 o
  11   2  13       12.35       13.84      2.38 o
 -13   3  13        0.53        2.29      2.64 o
 -12   3  13        4.31        4.53      1.90 o
 -11   3  13        0.50       -0.20      1.46 o
 -10   3  13        7.99        4.34      1.73 o
  -9   3  13       35.86       31.09      3.45 o
  -8   3  13       43.92       41.96      3.00 o
  -7   3  13      129.77      123.80      4.57 o
  -6   3  13      438.31      459.26      9.36 o
  -5   3  13       55.36       53.32      2.26 o
  -4   3  13       92.83       97.20      2.82 o
  -3   3  13       56.37       58.48      2.33 o
  -2   3  13      195.92      197.55      3.50 o
  -1   3  13       17.14       14.95      1.29 o
   0   3  13       18.99       12.39      1.30 o
   1   3  13        8.77        6.14      1.36 o
   2   3  13       13.10       13.11      1.39 o
   3   3  13      129.92      126.21      3.03 o
   4   3  13       34.70       28.56      1.74 o
   5   3  13       22.79       19.65      1.59 o
   6   3  13        8.09        8.75      1.40 o
   7   3  13        9.71        9.85      1.53 o
   8   3  13        3.35        2.88      1.42 o
   9   3  13       19.96       23.08      3.06 o
  10   3  13        0.24       -0.10      2.07 o
 -11   4  13        0.21        0.84      1.60 o
 -10   4  13        0.26        3.91      1.84 o
  -9   4  13        0.78       -0.31      1.76 o
  -8   4  13        0.71        0.70      1.68 o
  -7   4  13        7.70        9.30      2.07 o
  -6   4  13       26.37       29.08      2.68 o
  -5   4  13        8.08        9.99      1.60 o
  -4   4  13        3.47        4.59      1.38 o
  -3   4  13       39.34       42.98      2.32 o
  -2   4  13       41.19       42.25      2.66 o
  -1   4  13        4.83        3.24      1.23 o
   0   4  13        0.13        1.45      1.03 o
   1   4  13        0.06       -0.34      1.15 o
   2   4  13        1.11        0.48      1.07 o
   3   4  13       54.73       50.01      2.33 o
   4   4  13       87.42       90.22      3.07 o
   5   4  13       92.99       78.02      3.00 o
   6   4  13       13.23       14.28      1.79 o
   7   4  13        0.26       -0.76      1.33 o
  -7   5  13        2.80        4.10      1.91 o
  -6   5  13        8.49       10.42      2.11 o
  -5   5  13        1.12        0.91      2.05 o
  -4   5  13        2.59        5.40      1.38 o
  -3   5  13        0.31        0.12      1.23 o
  -2   5  13        1.21        0.63      1.26 o
  -1   5  13        0.37        1.68      1.75 o
   0   5  13        0.05        1.26      1.25 o
   1   5  13        7.51        8.87      2.03 o
   2   5  13        8.53        9.62      1.37 o
   3   5  13        0.30       -1.27      1.40 o
 -15   0  14        5.12        8.46      3.39 o
 -14   0  14       82.12      109.37     11.88 o
 -13   0  14        5.92        5.26      2.32 o
 -12   0  14       81.70       80.25      4.97 o
 -11   0  14       10.40        8.70      2.45 o
 -10   0  14       51.92       58.30      4.15 o
  -9   0  14       37.98       30.55      5.68 o
  -8   0  14       17.97       10.79      2.20 o
  -7   0  14       69.18       55.08      3.53 o
  -6   0  14       68.01       66.63      4.24 o
  -5   0  14      342.52      367.98      8.83 o
  -4   0  14       16.36       16.75      1.76 o
  -3   0  14       56.93       62.26      2.82 o
  -2   0  14       29.71       22.54      2.28 o
  -1   0  14        0.82       -1.35      0.90 o
   0   0  14       86.62      100.86      3.03 o
   1   0  14      404.81      406.80      6.53 o
   2   0  14      516.62      515.41      9.96 o
   3   0  14        6.16        6.39      1.34 o
   4   0  14        3.58        3.59      1.39 o
   5   0  14        9.77       12.15      1.69 o
   6   0  14        5.11        5.49      1.45 o
   7   0  14       45.29       48.65      2.79 o
   8   0  14      125.15      129.69      4.43 o
   9   0  14      344.61      364.15      7.71 o
  10   0  14       11.08       16.82      3.01 o
  11   0  14        0.03        0.08      2.14 o
 -15   1  14        1.41        1.14      2.57 o
 -14   1  14       30.93       38.91      5.77 o
 -13   1  14       28.58       37.49      3.43 o
 -12   1  14       19.04       19.72      2.26 o
 -11   1  14      146.88      142.03      3.84 o
 -10   1  14       45.76       42.15      2.65 o
  -9   1  14      340.05      315.45      6.37 o
  -8   1  14        1.12        1.34      1.14 o
  -7   1  14        0.10        0.51      1.32 o
  -6   1  14       46.29       45.60      2.31 o
  -5   1  14       25.51       33.00      1.77 o
  -4   1  14        7.06        4.94      1.12 o
  -3   1  14       93.93       99.35      2.28 o
  -2   1  14      369.71      350.22      4.10 o
  -1   1  14        9.82        6.97      0.87 o
   0   1  14       73.82       69.24      1.80 o
   1   1  14        3.88        4.21      0.81 o
   2   1  14       26.10       24.57      1.26 o
   3   1  14       47.76       44.06      1.88 o
   4   1  14       84.87       81.74      2.18 o
   5   1  14       18.26       16.63      1.33 o
   6   1  14       70.13       76.14      2.26 o
   7   1  14       67.44       64.75      2.40 o
   8   1  14       38.53       33.90      2.15 o
   9   1  14        5.03        4.09      1.32 o
  10   1  14       12.10       13.03      1.67 o
  11   1  14        4.54        6.71      1.68 o
 -14   2  14       15.73       29.70      4.60 o
 -13   2  14        0.02       -1.49      2.69 o
 -12   2  14        1.49        0.48      1.31 o
 -11   2  14       42.61       37.18      2.64 o
 -10   2  14        0.03        0.88      1.40 o
  -9   2  14       12.27       15.16      1.99 o
  -8   2  14       23.27       30.96      2.31 o
  -7   2  14       11.28        8.02      1.38 o
  -6   2  14      282.24      274.94      4.87 o
  -5   2  14      205.90      211.70      4.16 o
  -4   2  14       34.10       35.43      1.76 o
  -3   2  14      855.82      844.52      8.77 o
  -2   2  14       81.11       78.37      2.11 o
  -1   2  14      338.58      315.11      4.29 o
   0   2  14       28.98       27.37      1.18 o
   1   2  14        0.07        0.16      0.65 o
   2   2  14        4.37        5.02      0.86 o
   3   2  14       23.33       26.28      1.47 o
   4   2  14        0.05       -1.24      0.82 o
   5   2  14       44.80       42.47      1.84 o
   6   2  14       13.08       13.41      1.42 o
   7   2  14        6.44        5.63      1.52 o
   8   2  14       20.39       18.87      1.79 o
   9   2  14        0.03       -1.68      1.12 o
  10   2  14        2.13        6.01      1.85 o
 -13   3  14        0.00        0.25      3.63 o
 -12   3  14        0.01        0.79      1.69 o
 -11   3  14        9.31        8.42      3.85 o
 -10   3  14        6.78        3.41      1.83 o
  -9   3  14        0.29       -0.40      1.53 o
  -8   3  14       70.84       77.06      3.95 o
  -7   3  14       60.35       63.63      3.73 o
  -6   3  14        0.00        1.03      1.24 o
  -5   3  14        0.58        1.77      1.08 o
  -4   3  14      151.09      153.91      3.55 o
  -3   3  14        5.15        4.87      1.24 o
  -2   3  14       24.99       27.85      1.58 o
  -1   3  14       18.37       16.98      1.39 o
   0   3  14       63.84       53.03      2.06 o
   1   3  14       19.27       17.42      1.47 o
   2   3  14       83.25       68.58      2.39 o
   3   3  14        1.17        1.72      1.07 o
   4   3  14        0.08       -1.14      0.98 o
   5   3  14       21.16       19.35      1.65 o
   6   3  14        1.49        1.26      1.15 o
   7   3  14        1.42        0.30      1.26 o
   8   3  14        0.18       -0.52      1.43 o
   9   3  14        0.24        1.24      2.18 o
 -10   4  14        2.99        2.75      2.67 o
  -9   4  14       26.13       30.65      3.07 o
  -8   4  14        4.34        4.08      1.83 o
  -7   4  14        1.12        0.17      1.63 o
  -6   4  14        7.73        8.57      2.17 o
  -5   4  14        0.03        0.03      1.25 o
  -4   4  14        7.32        7.08      1.51 o
  -3   4  14        0.13        1.09      1.30 o
  -2   4  14        8.94        9.09      1.60 o
  -1   4  14        7.19        2.53      1.69 o
   0   4  14       14.34       11.19      1.45 o
   1   4  14       14.36       13.92      1.56 o
   2   4  14        5.68        2.66      1.25 o
   3   4  14      125.04      105.29      3.52 o
   4   4  14       69.17       69.09      2.88 o
   5   4  14       20.01       25.38      2.10 o
   6   4  14       20.90       27.91      2.25 o
   7   4  14        0.00        0.27      1.44 o
  -6   5  14        4.39        5.12      1.86 o
  -5   5  14        4.05        5.68      1.89 o
  -4   5  14        1.48        2.35      1.37 o
  -3   5  14        1.60        0.49      1.28 o
  -2   5  14       28.60       28.25      2.17 o
  -1   5  14        2.63        3.48      1.47 o
   0   5  14       13.95       15.70      1.84 o
   1   5  14        1.61        0.43      1.19 o
   2   5  14        1.49        1.44      1.16 o
 -14   1  15        4.77       10.18      2.57 o
 -13   1  15        6.97       11.07      2.37 o
 -12   1  15        7.20        8.39      5.40 o
 -11   1  15       28.00       25.79      2.05 o
 -10   1  15       74.39       64.57      3.16 o
  -9   1  15       31.98       37.54      3.27 o
  -8   1  15      121.25      112.91      4.31 o
  -7   1  15        4.02        2.32      1.34 o
  -6   1  15      124.47      114.20      4.00 o
  -5   1  15        8.88        7.01      1.30 o
  -4   1  15      193.69      190.06      3.89 o
  -3   1  15      105.85      102.07      2.35 o
  -2   1  15        1.36        0.89      0.78 o
  -1   1  15        2.43        1.94      0.82 o
   0   1  15      404.47      396.43      4.61 o
   1   1  15        0.07        0.22      0.73 o
   2   1  15       60.87       66.13      2.00 o
   3   1  15       93.98       96.12      2.32 o
   4   1  15      107.85      103.07      2.48 o
   5   1  15       33.12       33.47      1.67 o
   6   1  15       22.43       22.36      1.54 o
   7   1  15       63.07       62.48      2.45 o
   8   1  15        3.47        2.51      1.30 o
   9   1  15        5.18        8.74      1.49 o
  10   1  15        2.31        2.88      1.45 o
  11   1  15       23.75       23.22      2.33 o
 -14   2  15        8.75       12.52      3.43 o
 -13   2  15       19.76       20.66      2.85 o
 -12   2  15        1.82        1.99      2.03 o
 -11   2  15        4.52        6.15      1.62 o
 -10   2  15      122.65      123.87      4.15 o
  -9   2  15       62.43       58.68      3.00 o
  -8   2  15      204.02      212.43      5.19 o
  -7   2  15      106.92      110.54      4.23 o
  -6   2  15        7.38        3.45      1.32 o
  -5   2  15     1074.34     1085.24     12.04 o
  -4   2  15        0.82       -1.65      1.10 o
  -3   2  15      746.76      746.14      9.01 o
  -2   2  15      737.45      712.55      7.91 o
  -1   2  15      425.98      438.98      4.87 o
   0   2  15       86.77       94.89      2.16 o
   1   2  15        7.48        7.20      0.95 o
   2   2  15        3.49        2.00      0.92 o
   3   2  15       16.90       17.57      1.35 o
   4   2  15       41.90       39.33      1.81 o
   5   2  15       65.80       66.63      2.28 o
   6   2  15        1.65        1.06      1.11 o
   7   2  15        0.04       -0.38      1.28 o
   8   2  15        8.30       10.22      1.62 o
   9   2  15        4.55        5.12      1.43 o
  10   2  15        7.98        9.94      2.23 o
 -12   3  15        0.41       -0.81      2.21 o
 -11   3  15        3.84        3.27      1.94 o
 -10   3  15       11.35        7.98      2.17 o
  -9   3  15       17.53       23.22      2.76 o
  -8   3  15       94.56       87.54      4.22 o
  -7   3  15      160.31      174.55      5.59 o
  -6   3  15       44.72       49.60      2.68 o
  -5   3  15       10.72        8.29      1.42 o
  -4   3  15        0.31        0.53      1.02 o
  -3   3  15       13.68       12.74      1.48 o
  -2   3  15        0.78        0.12      0.89 o
  -1   3  15       30.41       29.10      1.68 o
   0   3  15       33.07       26.21      1.67 o
   1   3  15      108.93      104.41      2.84 o
   2   3  15       15.91       16.94      1.54 o
   3   3  15        0.66        0.70      1.01 o
   4   3  15        2.90        0.50      1.07 o
   5   3  15        0.24       -0.37      1.07 o
   6   3  15        0.40       -1.49      1.08 o
   7   3  15        6.29        6.11      1.59 o
   8   3  15        0.97        1.69      1.50 o
   9   3  15       24.29       23.18      2.72 o
 -10   4  15       11.84       13.46      2.73 o
  -9   4  15       33.08       28.17      3.00 o
  -8   4  15        1.64        0.29      1.73 o
  -7   4  15        8.70        4.34      1.86 o
  -6   4  15        1.15        0.29      1.61 o
  -5   4  15        5.06        5.74      1.52 o
  -4   4  15        7.39        5.54      1.56 o
  -3   4  15        1.94        2.94      1.37 o
  -2   4  15        0.89        0.02      1.60 o
  -1   4  15       20.06       20.47      2.38 o
   0   4  15        0.33        2.21      1.17 o
   1   4  15        0.93       -0.87      1.11 o
   2   4  15       35.46       29.96      2.10 o
   3   4  15       14.71        7.77      1.62 o
   4   4  15       26.06       21.50      2.03 o
   5   4  15        0.09       -0.40      1.35 o
   6   4  15       17.84       20.76      2.13 o
  -5   5  15        0.98        3.05      2.31 o
  -4   5  15        0.02        0.35      1.71 o
  -3   5  15        3.66        3.39      1.54 o
  -2   5  15        4.31        4.22      1.54 o
  -1   5  15       40.74       51.99      2.88 o
   0   5  15        4.72        3.51      1.54 o
   1   5  15        0.14       -1.28      1.18 o
 -14   0  16       67.19       85.73      6.05 o
 -13   0  16       12.15       14.06      3.54 o
 -12   0  16        3.72        0.99      2.11 o
 -11   0  16        6.15        5.04      2.19 o
 -10   0  16       52.57       48.39      4.06 o
  -9   0  16        9.66        7.81      2.26 o
  -8   0  16        4.09        0.94      2.16 o
  -7   0  16       46.65       53.92      3.78 o
  -6   0  16        5.79        6.99      2.06 o
  -5   0  16        0.54       -1.38      1.22 o
  -4   0  16       77.43       71.67      3.20 o
  -3   0  16       39.42       39.80      2.16 o
  -2   0  16      127.57      130.50      3.58 o
  -1   0  16        5.07        3.37      1.21 o
   0   0  16       17.27       15.62      1.66 o
   1   0  16      118.54      123.93      3.61 o
   2   0  16       37.81       41.48      2.33 o
   3   0  16       13.75       13.21      1.77 o
   4   0  16       74.00       72.04      3.04 o
   5   0  16        2.74        2.79      1.32 o
   6   0  16        0.01       -2.02      1.35 o
   7   0  16      307.23      332.40      7.11 o
   8   0  16      114.00      114.37      4.44 o
   9   0  16       65.44       75.07      4.54 o
  10   0  16       35.62       29.89      3.43 o
 -14   1  16       11.46       13.77      3.05 o
 -13   1  16       25.72       30.26      3.26 o
 -12   1  16        1.82        3.35      1.55 o
 -11   1  16       48.59       46.40      2.93 o
 -10   1  16        1.75        3.17      1.47 o
  -9   1  16        4.16        2.59      1.33 o
  -8   1  16        0.67        0.90      1.34 o
  -7   1  16        0.80       -1.52      1.16 o
  -6   1  16       29.32       26.56      2.13 o
  -5   1  16       22.42       15.13      1.75 o
  -4   1  16      437.18      439.26      6.46 o
  -3   1  16        1.01        2.01      0.91 o
  -2   1  16      184.57      177.53      2.98 o
  -1   1  16       46.38       42.14      1.60 o
   0   1  16       87.66       96.38      2.93 o
   1   1  16      271.40      274.16      3.85 o
   2   1  16      194.23      196.65      3.47 o
   3   1  16       11.73        9.10      1.16 o
   4   1  16       41.49       36.34      1.68 o
   5   1  16       20.90       17.94      1.45 o
   6   1  16       11.47        9.58      1.46 o
   7   1  16      119.81      129.46      3.35 o
   8   1  16        0.03        1.84      1.27 o
   9   1  16        8.68        7.49      1.54 o
  10   1  16       22.99       20.79      2.17 o
 -13   2  16        3.72        2.26      2.37 o
 -12   2  16        5.86        5.41      1.77 o
 -11   2  16        0.77        0.99      1.41 o
 -10   2  16       22.19       16.18      2.09 o
  -9   2  16        3.60        3.24      1.53 o
  -8   2  16      133.75      133.43      4.22 o
  -7   2  16       53.19       69.11      3.57 o
  -6   2  16       15.74       16.14      1.86 o
  -5   2  16      188.81      182.16      6.55 o
  -4   2  16      136.18      128.25      3.36 o
  -3   2  16       35.60       36.44      2.02 o
  -2   2  16      179.76      182.02      3.53 o
  -1   2  16      153.19      153.79      3.00 o
   0   2  16        1.57        2.73      0.92 o
   1   2  16       34.90       35.39      1.79 o
   2   2  16       35.19       29.09      1.59 o
   3   2  16        0.99        0.48      0.92 o
   4   2  16       53.09       44.36      1.95 o
   5   2  16       56.47       50.68      2.11 o
   6   2  16       27.20       22.66      2.11 o
   7   2  16        1.91       -1.51      1.27 o
   8   2  16        1.35        0.34      1.75 o
   9   2  16        0.32        0.18      1.32 o
 -12   3  16        0.18        0.41      1.56 o
 -11   3  16        8.28        9.29      2.25 o
 -10   3  16       14.42       12.12      2.51 o
  -9   3  16       89.31       86.00      5.42 o
  -8   3  16       17.74       20.62      2.61 o
  -7   3  16       26.63       33.65      2.98 o
  -6   3  16        4.20        6.21      1.67 o
  -5   3  16       67.19       82.35      5.49 o
  -4   3  16       71.52       79.10      2.82 o
  -3   3  16        0.56       -0.26      1.12 o
  -2   3  16        0.68        0.61      0.96 o
  -1   3  16       10.25       12.70      1.96 o
   0   3  16       24.47       23.08      1.68 o
   1   3  16        6.19        3.05      1.17 o
   2   3  16       62.31       61.95      2.40 o
   3   3  16        5.48        6.69      1.32 o
   4   3  16        0.00       -0.60      1.06 o
   5   3  16        0.23       -0.93      1.13 o
   6   3  16        3.58        0.88      2.46 o
   7   3  16        0.31       -0.20      1.33 o
   8   3  16        6.59        4.29      1.69 o
  -9   4  16        1.05        0.38      1.77 o
  -8   4  16        0.48       -1.31      1.66 o
  -7   4  16       23.38       24.01      2.82 o
  -6   4  16       25.39       28.80      2.89 o
  -5   4  16        0.05       -2.32      1.55 o
  -4   4  16       18.93       23.62      2.22 o
  -3   4  16        2.01        3.64      1.43 o
  -2   4  16        0.00        1.12      1.35 o
  -1   4  16        3.60        2.11      1.36 o
   0   4  16       13.53       15.78      1.73 o
   1   4  16        2.81        1.35      1.28 o
   2   4  16       16.52       13.68      1.79 o
   3   4  16        4.78        5.41      1.53 o
   4   4  16       47.86       47.71      2.63 o
   5   4  16       16.55       11.25      1.84 o
  -3   5  16        0.96        3.63      1.55 o
  -2   5  16        1.42        1.01      1.49 o
  -1   5  16        1.04        0.93      1.66 o
 -14   1  17       48.79       64.29      5.08 o
 -13   1  17       14.88       20.70      2.91 o
 -12   1  17        1.73        7.74      1.78 o
 -11   1  17        0.73       -0.90      1.68 o
 -10   1  17      142.61      130.76      4.38 o
  -9   1  17        3.35        1.20      1.41 o
  -8   1  17       55.27       47.95      2.77 o
  -7   1  17        1.05        2.37      1.41 o
  -6   1  17        0.96       -1.61      1.26 o
  -5   1  17       26.70       22.78      1.88 o
  -4   1  17      329.83      321.85      5.54 o
  -3   1  17      623.03      629.57      6.97 o
  -2   1  17       34.88       36.11      1.62 o
  -1   1  17      258.98      238.03      3.61 o
   0   1  17       10.78       10.68      1.18 o
   1   1  17       85.73       90.02      2.33 o
   2   1  17      147.31      141.75      2.88 o
   3   1  17        0.11       -1.23      0.82 o
   4   1  17       14.50       14.74      1.35 o
   5   1  17        4.31        1.79      1.16 o
   6   1  17        0.18       -0.67      1.15 o
   7   1  17       15.60       15.20      1.74 o
   8   1  17        0.35        0.18      1.26 o
   9   1  17       19.82       20.88      2.01 o
  10   1  17       10.69       14.48      2.11 o
 -13   2  17        3.21        7.12      2.37 o
 -12   2  17       35.80       50.67      4.84 o
 -11   2  17       14.20       11.26      1.96 o
 -10   2  17        0.54        0.45      1.36 o
  -9   2  17       51.84       53.18      3.01 o
  -8   2  17        5.38        3.46      1.88 o
  -7   2  17      151.39      136.74      4.96 o
  -6   2  17       14.90       14.81      2.38 o
  -5   2  17       17.45       19.08      1.95 o
  -4   2  17       28.19       30.57      2.58 o
  -3   2  17       83.90       79.79      3.39 o
  -2   2  17      326.54      319.86      5.01 o
  -1   2  17        8.01        9.03      1.19 o
   0   2  17       52.66       52.21      1.97 o
   1   2  17       12.91        9.15      1.19 o
   2   2  17       80.06       73.30      2.33 o
   3   2  17        0.36       -0.72      0.98 o
   4   2  17        5.91        5.06      1.33 o
   5   2  17        1.35        1.66      1.36 o
   6   2  17       33.38       28.65      2.32 o
   7   2  17       13.46       18.01      2.08 o
   8   2  17        1.31        0.06      1.52 o
   9   2  17       11.57       14.31      2.27 o
 -11   3  17        0.78       -1.47      2.44 o
 -10   3  17       10.33       15.49      2.71 o
  -9   3  17        2.03        4.00      2.04 o
  -8   3  17       25.15       29.92      3.01 o
  -7   3  17        0.44        3.44      2.09 o
  -6   3  17       33.55       38.81      2.62 o
  -5   3  17        2.97        3.26      1.66 o
  -4   3  17        7.84        5.32      1.56 o
  -3   3  17        3.57        3.30      1.31 o
  -2   3  17        9.47       11.63      1.43 o
  -1   3  17       50.97       41.61      2.10 o
   0   3  17        1.46        2.70      1.18 o
   1   3  17        3.36        1.75      1.17 o
   2   3  17        1.62        1.11      1.08 o
   3   3  17        0.43        0.67      1.09 o
   4   3  17        2.05        1.68      1.19 o
   5   3  17        0.38       -1.36      1.25 o
   6   3  17        3.00        1.28      1.47 o
   7   3  17       13.00       14.75      2.07 o
  -9   4  17        0.26       -2.41      1.61 o
  -8   4  17        2.19        1.42      1.78 o
  -7   4  17        0.73        3.71      1.95 o
  -6   4  17       29.48       33.76      2.86 o
  -5   4  17       16.12       17.53      2.98 o
  -4   4  17        0.92       -0.37      1.48 o
  -3   4  17        5.03        2.99      2.41 o
  -2   4  17        6.19        7.67      1.76 o
  -1   4  17        4.29        3.77      2.33 o
   0   4  17       11.07       13.78      1.67 o
   1   4  17       10.68       14.55      2.44 o
   2   4  17        5.21        3.41      1.50 o
   3   4  17        3.08        0.38      1.44 o
   4   4  17        0.40       -1.02      1.36 o
 -14   0  18        6.71       17.68      5.36 o
 -13   0  18        2.56        9.79      3.15 o
 -12   0  18        8.34       12.98      3.04 o
 -11   0  18      155.90      145.86      6.71 o
 -10   0  18        0.23        0.57      2.16 o
  -9   0  18      334.84      313.19      9.64 o
  -8   0  18       37.58       32.70      3.41 o
  -7   0  18       26.08       27.38      5.35 o
  -6   0  18       17.98       13.77      3.48 o
  -5   0  18        2.64        0.12      1.31 o
  -4   0  18       33.87       39.65      2.80 o
  -3   0  18       88.71       85.12      3.35 o
  -2   0  18      345.70      353.61      6.60 o
  -1   0  18      233.78      236.19      7.05 o
   0   0  18      138.72      139.69      4.05 o
   1   0  18        0.14       -0.79      1.24 o
   2   0  18      245.48      257.38      5.72 o
   3   0  18       55.87       53.65      2.81 o
   4   0  18        0.18       -0.93      1.21 o
   5   0  18       22.54       27.44      2.70 o
   6   0  18       22.09       18.79      2.42 o
   7   0  18        2.43       -2.06      1.71 o
   8   0  18      120.43      125.97      5.91 o
   9   0  18       56.49       54.99      4.82 o
 -13   1  18        1.65        5.21      2.30 o
 -12   1  18        0.02       -2.10      2.08 o
 -11   1  18        8.46        2.71      1.69 o
 -10   1  18        2.28        0.08      1.70 o
  -9   1  18       28.59       29.20      3.00 o
  -8   1  18       47.47       44.44      2.79 o
  -7   1  18       69.45       62.12      3.05 o
  -6   1  18       25.83       22.79      1.88 o
  -5   1  18       65.90       68.71      2.77 o
  -4   1  18      100.45      102.34      2.99 o
  -3   1  18      667.82      664.62      7.40 o
  -2   1  18       27.67       29.35      1.62 o
  -1   1  18      234.60      237.77      3.74 o
   0   1  18      228.94      222.58      3.64 o
   1   1  18        1.44        1.28      1.17 o
   2   1  18       27.60       28.92      1.56 o
   3   1  18       68.46       69.93      2.26 o
   4   1  18        1.84       -1.52      1.01 o
   5   1  18        0.02       -1.26      1.07 o
   6   1  18        0.69       -0.11      1.21 o
   7   1  18        1.23        1.72      1.25 o
   8   1  18       13.73       12.14      2.07 o
   9   1  18       41.42       52.72      2.95 o
 -13   2  18        7.03        8.22      2.55 o
 -12   2  18       20.40       24.03      2.58 o
 -11   2  18        6.54        7.93      1.85 o
 -10   2  18        0.86       -0.60      1.39 o
  -9   2  18       48.52       44.29      4.43 o
  -8   2  18        0.28        0.09      1.72 o
  -7   2  18       15.79       20.39      2.61 o
  -6   2  18      196.45      207.05      5.17 o
  -5   2  18        7.15        4.83      1.59 o
  -4   2  18        8.73        9.92      1.71 o
  -3   2  18       71.20       59.59      2.87 o
  -2   2  18        2.29        1.90      1.02 o
  -1   2  18        9.61       11.88      1.28 o
   0   2  18        3.96        5.01      1.13 o
   1   2  18       25.83       22.77      1.58 o
   2   2  18       54.37       53.22      2.12 o
   3   2  18        3.53        0.95      1.19 o
   4   2  18       33.18       33.31      2.32 o
   5   2  18       33.76       29.06      2.34 o
   6   2  18        1.29        0.22      1.46 o
   7   2  18        2.22        3.07      1.61 o
   8   2  18        0.01       -2.26      1.51 o
 -11   3  18        1.41        0.39      1.70 o
 -10   3  18        0.19       -1.72      1.74 o
  -9   3  18      167.65      172.07      8.05 o
  -8   3  18       32.84       44.79      3.97 o
  -7   3  18       38.95       48.42      3.52 o
  -6   3  18       41.99       37.76      2.70 o
  -5   3  18       20.50       23.73      2.26 o
  -4   3  18       10.85        9.68      1.86 o
  -3   3  18        1.86        1.10      1.26 o
  -2   3  18       84.12       80.52      2.73 o
  -1   3  18        1.51       -0.80      1.08 o
   0   3  18        7.26       11.78      1.50 o
   1   3  18       11.09        9.72      1.46 o
   2   3  18        0.08        0.36      1.12 o
   3   3  18       11.35        9.40      1.52 o
   4   3  18        4.09        3.15      2.18 o
   5   3  18        0.48       -0.68      1.27 o
   6   3  18        4.46        7.55      1.79 o
  -8   4  18       28.87       30.88      3.23 o
  -7   4  18        0.71        4.28      2.62 o
  -6   4  18      115.22      131.58      4.90 o
  -5   4  18        2.02        1.36      1.56 o
  -4   4  18       26.93       32.24      2.65 o
  -3   4  18        2.04        2.77      1.48 o
  -2   4  18        5.56        4.74      1.65 o
  -1   4  18        3.27        3.49      1.66 o
   0   4  18        4.38        4.64      1.43 o
   1   4  18        0.02       -0.31      1.32 o
   2   4  18        1.75       -0.63      1.33 o
   3   4  18        0.50        0.44      1.36 o
 -13   1  19       11.44       11.57      2.91 o
 -12   1  19        2.72       10.94      3.34 o
 -11   1  19       12.74       14.29      2.60 o
 -10   1  19        6.74        4.48      2.00 o
  -9   1  19       24.55       22.45      2.80 o
  -8   1  19       11.47       10.20      1.85 o
  -7   1  19        2.49        1.42      1.40 o
  -6   1  19       18.02       13.37      1.71 o
  -5   1  19      133.58      137.15      3.80 o
  -4   1  19        0.76       -1.64      1.09 o
  -3   1  19      446.74      448.17      5.87 o
  -2   1  19      100.46       99.23      2.56 o
  -1   1  19       32.45       36.59      1.72 o
   0   1  19      144.56      154.20      3.07 o
   1   1  19        2.67        3.06      1.04 o
   2   1  19        3.79        3.89      1.07 o
   3   1  19       14.78       16.13      1.54 o
   4   1  19       19.53       20.13      1.72 o
   5   1  19       25.72       24.87      1.90 o
   6   1  19        5.36        5.46      1.37 o
   7   1  19       28.95       25.87      2.32 o
   8   1  19        1.60        4.26      1.73 o
 -12   2  19        3.84        1.55      1.67 o
 -11   2  19        0.69        4.11      1.65 o
 -10   2  19       11.15        7.83      1.88 o
  -9   2  19        0.02       -1.63      1.53 o
  -8   2  19       50.99       50.44      3.52 o
  -7   2  19        0.00        2.07      1.84 o
  -6   2  19        0.01       -0.76      1.34 o
  -5   2  19       30.53       29.25      2.40 o
  -4   2  19        7.84       10.97      2.09 o
  -3   2  19        0.28        0.98      1.35 o
  -2   2  19        3.12        2.02      1.12 o
  -1   2  19        1.49        0.30      0.99 o
   0   2  19       52.52       48.20      2.05 o
   1   2  19       35.97       33.31      1.98 o
   2   2  19        0.03        0.53      1.10 o
   3   2  19       81.21       78.09      3.19 o
   4   2  19       62.06       60.74      3.00 o
   5   2  19        4.19        4.95      1.64 o
   6   2  19        0.28       -0.40      1.41 o
   7   2  19        1.07        2.58      1.68 o
 -10   3  19        2.54        7.18      2.26 o
  -9   3  19        5.17        9.78      2.39 o
  -8   3  19       40.58       39.92      3.47 o
  -7   3  19        5.66        8.50      2.52 o
  -6   3  19        9.81        6.49      2.12 o
  -5   3  19       85.35       98.24      6.45 o
  -4   3  19       17.34       18.09      2.23 o
  -3   3  19        1.77       -0.64      1.45 o
  -2   3  19       40.63       34.44      2.30 o
  -1   3  19       43.71       47.73      2.97 o
   0   3  19        4.34        3.99      1.44 o
   1   3  19       32.38       28.02      2.22 o
   2   3  19        1.16        2.00      1.37 o
   3   3  19        2.06        4.70      1.54 o
   4   3  19        1.12       -0.88      1.32 o
   5   3  19        3.27        6.56      1.76 o
   6   3  19        8.45        7.43      1.89 o
  -7   4  19       72.52       90.96      6.66 o
  -6   4  19        0.02       -0.42      1.77 o
  -5   4  19        0.07       -0.14      1.57 o
  -4   4  19        5.55        4.42      1.89 o
  -3   4  19       10.32       15.48      2.19 o
  -2   4  19        4.89        3.28      1.75 o
  -1   4  19       17.31       23.29      2.47 o
   0   4  19        3.45        1.79      1.57 o
   1   4  19       24.12       28.98      2.33 o
   2   4  19        0.61       -0.11      1.46 o
 -13   0  20        1.20       -0.19      4.05 o
 -12   0  20       57.64       81.73      5.61 o
 -11   0  20        2.41        2.39      2.17 o
 -10   0  20       72.74       64.80      4.97 o
  -9   0  20        8.54        8.16      2.64 o
  -8   0  20      140.85      119.98      8.31 o
  -7   0  20       19.99       18.23      3.18 o
  -6   0  20      120.81      113.10      5.59 o
  -5   0  20        5.36       -1.56      1.67 o
  -4   0  20      240.37      234.66      6.39 o
  -3   0  20       29.61       29.26      4.20 o
  -2   0  20      926.03      945.89     13.10 o
  -1   0  20      574.55      594.18      9.56 o
   0   0  20        1.62        2.68      1.61 o
   1   0  20      367.80      359.76      7.12 o
   2   0  20       66.06       70.50      5.29 o
   3   0  20       35.70       31.76      3.44 o
   4   0  20        1.83        0.02      1.62 o
   5   0  20        3.80        1.05      1.72 o
   6   0  20       13.73       12.98      2.91 o
   7   0  20       98.08       96.13      5.21 o
   8   0  20        1.40        0.06      2.46 o
 -13   1  20        7.38       11.95      2.78 o
 -12   1  20        0.52       -0.56      1.89 o
 -11   1  20        1.14        3.14      2.01 o
 -10   1  20        0.27        0.75      1.78 o
  -9   1  20        0.00       -0.36      1.80 o
  -8   1  20        0.72        0.71      1.73 o
  -7   1  20        7.48        6.31      1.77 o
  -6   1  20        5.17        3.97      1.34 o
  -5   1  20       82.23       82.70      5.36 o
  -4   1  20       85.61       81.07      2.78 o
  -3   1  20       25.30       24.46      1.67 o
  -2   1  20      132.81      139.46      3.04 o
  -1   1  20        0.03        0.34      0.93 o
   0   1  20       35.71       38.07      1.81 o
   1   1  20        9.68        7.75      1.39 o
   2   1  20       25.29       28.00      1.86 o
   3   1  20        2.41        1.09      1.20 o
   4   1  20       69.64       72.77      2.72 o
   5   1  20       18.20       16.97      1.93 o
   6   1  20        0.80       -1.24      1.27 o
   7   1  20        4.31        4.64      1.88 o
   8   1  20        3.90        4.43      1.83 o
 -12   2  20        0.12        0.59      2.02 o
 -11   2  20        9.06        7.65      4.36 o
 -10   2  20        0.81        0.74      1.72 o
  -9   2  20        2.76        5.72      2.90 o
  -8   2  20        0.75        2.22      1.92 o
  -7   2  20       25.88       27.33      2.92 o
  -6   2  20        2.01       -0.47      1.47 o
  -5   2  20        3.86        5.54      1.68 o
  -4   2  20        8.86       10.44      1.93 o
  -3   2  20        4.34        6.94      1.74 o
  -2   2  20        3.05        1.57      1.12 o
  -1   2  20        2.34        2.31      1.22 o
   0   2  20       35.16       35.93      2.05 o
   1   2  20        1.54        0.31      1.13 o
   2   2  20        0.70        0.07      1.61 o
   3   2  20        2.83        4.66      1.65 o
   4   2  20       26.95       30.91      2.50 o
   5   2  20        0.00        0.25      1.42 o
   6   2  20        2.48        1.09      1.63 o
   7   2  20        0.77        0.14      1.68 o
 -10   3  20        9.38        8.24      2.51 o
  -9   3  20       14.40       15.75      2.80 o
  -8   3  20       16.87       18.78      4.23 o
  -7   3  20       38.57       42.45      3.56 o
  -6   3  20        2.26       -0.19      1.52 o
  -5   3  20       17.35       18.33      2.31 o
  -4   3  20        1.19        1.66      1.58 o
  -3   3  20        1.06        1.65      1.52 o
  -2   3  20       10.78        6.85      1.60 o
  -1   3  20       11.74       12.90      1.86 o
   0   3  20       55.15       56.48      2.86 o
   1   3  20        1.22        0.66      1.41 o
   2   3  20        7.76        8.46      1.96 o
   3   3  20        0.96        3.15      1.50 o
   4   3  20        2.59        1.19      1.51 o
   5   3  20        0.83       -1.52      1.55 o
  -6   4  20        7.39        7.73      2.02 o
  -5   4  20        9.32       16.61      2.35 o
  -4   4  20       19.57       18.25      2.35 o
  -3   4  20       19.10       19.89      2.69 o
  -2   4  20        2.64        3.65      1.83 o
  -1   4  20        3.63       10.09      2.12 o
   0   4  20        3.63        3.63      1.63 o
   1   4  20        3.79        3.68      1.62 o
 -12   1  21        0.00        0.52      2.07 o
 -11   1  21        2.13        1.08      1.92 o
 -10   1  21        9.28        6.43      2.33 o
  -9   1  21       52.02       55.37      3.99 o
  -8   1  21        8.32        7.64      2.33 o
  -7   1  21        0.93        0.89      1.68 o
  -6   1  21       13.39       13.95      2.06 o
  -5   1  21        0.09        0.96      1.53 o
  -4   1  21      103.48      114.47      3.28 o
  -3   1  21        0.05       -1.08      1.05 o
  -2   1  21        6.74        5.30      1.27 o
  -1   1  21       54.90       56.96      2.33 o
   0   1  21        1.40        3.41      1.63 o
   1   1  21       14.90       19.05      1.68 o
   2   1  21        7.02        9.15      1.51 o
   3   1  21        7.35        5.75      1.40 o
   4   1  21        9.15       10.48      1.57 o
   5   1  21        0.14       -0.85      1.25 o
   6   1  21        0.40       -1.61      1.47 o
   7   1  21        5.80        5.64      1.84 o
 -11   2  21        0.07       -0.18      1.62 o
 -10   2  21       17.05       26.40      2.66 o
  -9   2  21       20.18       26.25      3.14 o
  -8   2  21       22.02       27.28      3.10 o
  -7   2  21       93.12      104.45      4.86 o
  -6   2  21        4.97        3.82      2.34 o
  -5   2  21        0.98        0.67      2.19 o
  -4   2  21        5.68        2.60      1.61 o
  -3   2  21       11.74       12.15      2.04 o
  -2   2  21        0.14       -1.32      1.08 o
  -1   2  21        0.15        0.30      1.15 o
   0   2  21       11.00        9.55      1.75 o
   1   2  21        1.78       -0.41      1.36 o
   2   2  21       28.85       21.68      2.20 o
   3   2  21        0.34        0.54      1.51 o
   4   2  21        5.11        5.00      1.68 o
   5   2  21        0.01        2.67      1.72 o
   6   2  21        0.20       -0.44      1.67 o
  -9   3  21        6.87        5.03      2.66 o
  -8   3  21        6.57       11.52      2.55 o
  -7   3  21        3.86       -0.26      1.90 o
  -6   3  21       28.21       31.12      2.80 o
  -5   3  21       14.95       18.25      2.38 o
  -4   3  21       78.34       93.42      4.08 o
  -3   3  21        0.00        0.74      1.59 o
  -2   3  21       14.83       13.97      1.90 o
  -1   3  21       25.26       26.30      2.27 o
   0   3  21        1.54        2.60      1.49 o
   1   3  21        4.42        8.95      1.75 o
   2   3  21        1.34        4.08      1.61 o
   3   3  21        0.07       -2.03      1.35 o
   4   3  21        0.08        0.14      1.59 o
 -12   0  22       52.70       70.63      8.40 o
 -11   0  22       23.02       27.59      6.13 o
 -10   0  22       17.03        5.92      2.78 o
  -9   0  22        1.44        1.65      2.33 o
  -8   0  22        4.96        1.07      2.21 o
  -7   0  22       86.96       77.23      5.17 o
  -6   0  22       23.30       16.45      3.80 o
  -5   0  22       10.32        3.53      2.10 o
  -4   0  22      299.34      297.93      7.76 o
  -3   0  22      870.28      881.07     14.84 o
  -2   0  22      100.50       97.72      6.01 o
  -1   0  22      445.81      447.36      8.45 o
   0   0  22      436.12      456.37      8.57 o
   1   0  22        3.58        4.13      1.84 o
   2   0  22       49.17       49.74      3.21 o
   3   0  22       69.92       67.50      3.65 o
   4   0  22        0.17       -1.28      2.04 o
   5   0  22       24.71       19.80      3.23 o
   6   0  22       11.75       10.70      2.95 o
 -11   1  22        5.70        5.40      2.54 o
 -10   1  22        4.02        3.19      2.30 o
  -9   1  22       56.97       53.80      6.48 o
  -8   1  22       16.85       17.11      2.76 o
  -7   1  22        5.30        8.49      2.32 o
  -6   1  22        1.39        1.42      1.97 o
  -5   1  22        2.98        3.43      1.67 o
  -4   1  22        0.73       -0.40      1.32 o
  -3   1  22        5.72        1.67      1.82 o
  -2   1  22       14.70       14.77      1.63 o
  -1   1  22       36.16       35.92      2.04 o
   0   1  22        9.53        6.82      1.41 o
   1   1  22        0.60        0.76      1.23 o
   2   1  22       92.99       92.99      3.23 o
   3   1  22        1.79        2.56      1.36 o
   4   1  22        0.00       -1.78      1.24 o
   5   1  22        0.13       -1.29      1.30 o
   6   1  22        1.36       -0.71      1.58 o
 -10   2  22        0.77        4.03      1.94 o
  -9   2  22       13.33       14.34      2.73 o
  -8   2  22        0.29       -1.44      1.88 o
  -7   2  22       19.95       24.73      3.01 o
  -6   2  22       14.77       15.37      2.24 o
  -5   2  22        0.56        1.29      1.58 o
  -4   2  22        3.09        1.09      1.87 o
  -3   2  22        7.82        8.48      1.93 o
  -2   2  22        2.28        2.46      1.43 o
  -1   2  22        1.37        1.20      1.50 o
   0   2  22        0.36       -1.31      1.41 o
   1   2  22        2.66        2.23      1.62 o
   2   2  22        8.78       14.11      2.33 o
   3   2  22        0.42        0.69      2.02 o
   4   2  22        3.80        5.09      1.85 o
   5   2  22        0.00        0.82      1.65 o
  -8   3  22        0.96        3.48      2.21 o
  -7   3  22       22.52       26.48      3.28 o
  -6   3  22        0.02       -2.67      1.78 o
  -5   3  22        7.50       11.48      2.15 o
  -4   3  22        3.60        6.49      1.92 o
  -3   3  22        0.02       -0.33      1.45 o
  -2   3  22        0.15        1.59      1.67 o
  -1   3  22        3.53        6.57      1.88 o
   0   3  22        0.52        2.71      1.66 o
   1   3  22       19.93       26.72      3.93 o
   2   3  22        1.54       -0.04      1.64 o
 -11   1  23        0.62        0.53      2.07 o
 -10   1  23        1.83       -0.68      2.26 o
  -9   1  23        3.13        2.24      2.20 o
  -8   1  23        0.52        5.64      2.29 o
  -7   1  23       11.40       15.58      2.72 o
  -6   1  23        3.45        1.75      1.63 o
  -5   1  23       10.53       12.38      2.13 o
  -4   1  23        4.23        3.37      1.54 o
  -3   1  23        1.38        0.19      1.43 o
  -2   1  23       50.30       51.43      2.43 o
  -1   1  23        3.87        4.30      1.43 o
   0   1  23       62.23       74.16      2.83 o
   1   1  23       57.75       56.99      2.61 o
   2   1  23       19.66       23.20      2.00 o
   3   1  23       56.42       54.58      2.66 o
   4   1  23        3.08        3.57      1.63 o
   5   1  23        1.54       -1.26      1.59 o
  -9   2  23        6.67        8.31      2.41 o
  -8   2  23       23.09       20.38      3.11 o
  -7   2  23        1.46        3.06      2.27 o
  -6   2  23        2.04        1.44      2.12 o
  -5   2  23        3.91        6.45      1.79 o
  -4   2  23        5.87        4.96      1.81 o
  -3   2  23        0.29        1.03      1.61 o
  -2   2  23        7.26       10.63      1.99 o
  -1   2  23        0.00       -1.32      1.36 o
   0   2  23        6.13        5.96      1.73 o
   1   2  23        0.72        1.80      1.58 o
   2   2  23        5.37        3.75      1.78 o
   3   2  23        0.71        1.53      1.65 o
   4   2  23        6.24       10.08      2.55 o
  -6   3  23        5.94        6.46      2.07 o
  -5   3  23        0.68        0.40      1.61 o
  -4   3  23        0.03        0.19      1.66 o
  -3   3  23       19.69       22.47      2.64 o
  -2   3  23        1.64        3.20      2.07 o
  -1   3  23        3.68        5.30      1.95 o
   0   3  23       10.12        8.47      2.07 o
   1   3  23        5.12        9.61      1.94 o
 -10   0  24        0.80        5.42      4.65 o
  -9   0  24        1.67        0.22      4.27 o
  -8   0  24        0.81        0.69      2.28 o
  -7   0  24        1.34       -2.25      2.63 o
  -6   0  24        6.56        2.08      3.45 o
  -5   0  24        1.99       -2.41      1.72 o
  -4   0  24       76.42       88.24      4.59 o
  -3   0  24       66.38       59.76      4.79 o
  -2   0  24       10.92       14.00      2.31 o
  -1   0  24        2.84        3.71      1.88 o
   0   0  24       35.76       42.55      3.64 o
   1   0  24        9.37        3.92      2.34 o
   2   0  24        1.48       -1.11      2.11 o
   3   0  24       10.02       16.23      2.93 o
   4   0  24       51.54       56.08      4.48 o
 -10   1  24        1.38        2.02      2.86 o
  -9   1  24        1.06        1.86      2.32 o
  -8   1  24       82.10       93.21      8.75 o
  -7   1  24       12.29        5.07      2.41 o
  -6   1  24       36.54       43.65      3.19 o
  -5   1  24        1.36        0.95      1.75 o
  -4   1  24        1.35       -2.05      1.40 o
  -3   1  24        1.37       -0.16      1.52 o
  -2   1  24      174.51      173.63      4.09 o
  -1   1  24       69.92       78.86      2.95 o
   0   1  24        7.08        9.83      1.65 o
   1   1  24       32.98       37.68      2.34 o
   2   1  24       22.55       27.00      2.18 o
   3   1  24        1.32        0.86      1.53 o
   4   1  24        6.45        4.70      1.85 o
  -8   2  24        2.66        1.70      2.33 o
  -7   2  24       22.21       25.60      3.32 o
  -6   2  24        0.20       -1.13      1.60 o
  -5   2  24        5.28        6.12      1.97 o
  -4   2  24       11.61       12.50      2.36 o
  -3   2  24       10.72       10.99      2.30 o
  -2   2  24       27.31       37.91      4.15 o
  -1   2  24        0.12       -0.63      1.58 o
   0   2  24        0.77        1.94      1.68 o
   1   2  24       32.06       38.37      3.25 o
   2   2  24        0.05       -0.08      1.75 o
  -3   3  24       14.69       16.70      2.80 o
  -9   1  25        1.92       -0.51      2.22 o
  -8   1  25        0.08        2.36      2.28 o
  -7   1  25       59.99       61.20      4.43 o
  -6   1  25        7.44        3.56      1.93 o
  -5   1  25        8.13        5.14      2.03 o
  -4   1  25       31.36       30.98      2.62 o
  -3   1  25        0.10       -2.36      1.58 o
  -2   1  25       47.10       51.22      2.82 o
  -1   1  25       60.95       65.63      3.73 o
   0   1  25       37.16       40.10      2.64 o
   1   1  25        8.56        7.00      1.80 o
   2   1  25       20.94       21.90      2.35 o
   3   1  25        2.91        4.58      1.77 o
  -7   2  25        3.29        1.20      2.27 o
  -6   2  25        0.01       -1.44      1.69 o
  -5   2  25       23.79       35.82      3.12 o
  -4   2  25        0.65        0.21      1.94 o
  -3   2  25        0.39        3.27      3.18 o
  -2   2  25        0.27        3.62      1.74 o
  -1   2  25        0.00        2.31      1.91 o
   0   2  25        0.39        1.24      1.75 o
   1   2  25        0.54        2.59      1.91 o
  -8   0  26        4.58        3.91      4.60 o
  -7   0  26        2.98        0.05      4.10 o
  -6   0  26       24.19       19.81      5.69 o
  -5   0  26        4.94       -2.12      3.69 o
  -4   0  26        3.37        2.87      2.77 o
  -3   0  26        1.74       -0.83      3.86 o
  -2   0  26        0.30       -2.73      1.93 o
  -1   0  26        2.81        4.51      2.42 o
   0   0  26        0.06        1.89      2.28 o
   1   0  26        0.13       -2.50      2.39 o
  -7   1  26        9.50        7.56      2.65 o
  -6   1  26        1.99        1.17      1.89 o
  -5   1  26        0.37       -0.81      1.83 o
  -4   1  26       25.95       23.24      2.54 o
  -3   1  26       34.58       32.78      2.77 o
  -2   1  26       25.99       24.05      3.07 o
  -1   1  26       36.94       33.88      2.58 o
   0   1  26       12.77       11.95      2.04 o
   1   1  26        0.38       -2.19      1.46 o
  -3   2  26        0.73        1.65      2.03 o
  -4   1  27        0.01        0.71      2.35 o
  -3   1  27       27.26       31.65      2.82 o
  -2   1  27       14.91       19.92      2.27 o
 
